# Supplementary material for: Ethyl 2-[6-(4-methyl­benzo­yl)-7-phenyl-2,3-di­hydro-1H-pyrrolizin-5-yl]-2-oxo­acetate
Source: Acta Crystallogr Sect E Struct Rep Online. 2013 Nov 6;69(Pt 12):o1730. doi: 10.1107/S1600536813029401 (PMC3885017; doi:10.1107/S1600536813029401)
Supplement: Supplementary file 1 [file e-69-o1730-sup1.cif]

##############################################################################
#                                                                            #
# This CIF contains the data in a paper accepted for publication in          #
# Acta Crystallographica Section E. It conforms to the requirements of       #
# Notes for Authors for Acta Crystallographica Section E, and has been       #
# peer reviewed under the auspices of the IUCr Commission on Journals.       #
#                                                                            #
# Full details of the Crystallographic Information File format               #
# are given in the paper "The Crystallographic Information File (CIF):       #
# a New Standard Archive File for Crystallography" by S. R. Hall, F. H.      #
# Allen and I. D. Brown [Acta Cryst. (1991), A47, 655-685].                  #
#                                                                            #
# The current version of the core CIF dictionary is obtainable from          #
# ftp://ftp.iucr.org/pub/cif_core.dic.                                       #
#                                                                            #
# Software is freely available for graphical display of the structure(s)     #
# in this CIF. For information consult the CIF software page                 #
# http://www.iucr.org/resources/cif/software.                                #
#                                                                            #
# This file may be used for bona fide research purposes within the           #
# scientific community so long as proper attribution is given to the journal # 
# article from which it was obtained.                                        #
#                                                                            #
##############################################################################
data_I
_audit_creation_method     SHELXL-97
_database_code_depnum_ccdc_archive     'CCDC 968612'
_chemical_name_systematic
;\
Ethyl 2-[6-(4-methylbenzoyl)-7-phenyl-2,3-dihydro-1<i>H</i>-pyrrolizin-5-yl]-\
2-oxoacetate
;
_chemical_name_common     ?
_chemical_formula_moiety     'C25 H23 N O4'
_chemical_formula_sum     'C25 H23 N O4'
_chemical_formula_iupac     'C25 H23 N O4'
_chemical_formula_weight     401.44
_chemical_melting_point     ?
_symmetry_cell_setting     monoclinic
_symmetry_space_group_name_H-M     'P 21/c'
_symmetry_space_group_name_Hall     '-P 2ybc'
loop_
    _symmetry_equiv_pos_as_xyz
    'x, y, z'
    '-x, y+1/2, -z+1/2'
    '-x, -y, -z'
    'x, -y-1/2, z-1/2'
_cell_length_a     8.8949(18)
_cell_length_b     9.0003(18)
_cell_length_c     25.580(5)
_cell_angle_alpha     90.00
_cell_angle_beta     96.75(3)
_cell_angle_gamma     90.00
_cell_volume     2033.7(7)
_cell_formula_units_Z     4
_cell_measurement_reflns_used     9483
_cell_measurement_theta_min     3.13
_cell_measurement_theta_max     27.45
_cell_measurement_temperature     296(2)
_exptl_crystal_description     needle
_exptl_crystal_colour     yellow
_exptl_crystal_size_max     0.26
_exptl_crystal_size_mid     0.15
_exptl_crystal_size_min     0.10
_exptl_crystal_density_diffrn     1.311
_exptl_crystal_density_meas     ?
_exptl_crystal_density_method     'not measured'
_exptl_crystal_F_000     848
_exptl_absorpt_coefficient_mu     0.089
_exptl_absorpt_correction_type     none
_exptl_absorpt_process_details     ?
_exptl_absorpt_correction_T_min     ?
_exptl_absorpt_correction_T_max     ?
_exptl_special_details     ?
_diffrn_ambient_temperature     296(2)
_diffrn_radiation_type     MoK\a
_diffrn_radiation_wavelength     0.71073
_diffrn_radiation_source     'fine-focus sealed tube'
_diffrn_radiation_monochromator     graphite
_diffrn_measurement_device_type     'Bruker APEXII CCD'
_diffrn_measurement_method     '\f and \w scans'
_diffrn_detector_area_resol_mean     ?
_diffrn_reflns_number     16259
_diffrn_reflns_av_R_equivalents     0.0699
_diffrn_reflns_av_sigmaI/netI     0.0556
_diffrn_reflns_theta_min     3.23
_diffrn_reflns_theta_max     25.50
_diffrn_reflns_theta_full     25.50
_diffrn_measured_fraction_theta_max     0.998
_diffrn_measured_fraction_theta_full     0.998
_diffrn_reflns_limit_h_min     -10
_diffrn_reflns_limit_h_max     10
_diffrn_reflns_limit_k_min     -10
_diffrn_reflns_limit_k_max     10
_diffrn_reflns_limit_l_min     -30
_diffrn_reflns_limit_l_max     30
_diffrn_standards_number     0
_diffrn_standards_interval_count     ?
_diffrn_standards_interval_time     ?
_diffrn_standards_decay_%     ?
_refine_special_details
;
Refinement of <i>F</i>^2^ against ALL reflections. The weighted <i>R</i>-factor
<i>wR</i> and goodness of fit <i>S</i> are based on <i>F</i>^2^, conventional
<i>R</i>-factors <i>R</i> are based on <i>F</i>, with <i>F</i> set to zero for
negative <i>F</i>^2^. The threshold expression of <i>F</i>^2^ >
\s(<i>F</i>^2^) is used only for calculating <i>R</i>-factors(gt) <i>etc</i>.
and is not relevant to the choice of reflections for refinement.
<i>R</i>-factors based on <i>F</i>^2^ are statistically about twice as large
as those based on <i>F</i>, and <i>R</i>- factors based on ALL data will be
even larger.
;
_reflns_number_total     3775
_reflns_number_gt     1930
_reflns_threshold_expression     >2sigma(I)
_refine_ls_structure_factor_coef     Fsqd
_refine_ls_matrix_type     full
_refine_ls_R_factor_all     0.1282
_refine_ls_R_factor_gt     0.0617
_refine_ls_wR_factor_gt     0.1578
_refine_ls_wR_factor_ref     0.1936
_refine_ls_goodness_of_fit_ref     0.965
_refine_ls_restrained_S_all     0.965
_refine_ls_number_reflns     3775
_refine_ls_number_parameters     274
_refine_ls_number_restraints     0
_refine_ls_hydrogen_treatment     constr
_refine_ls_weighting_scheme     calc
_refine_ls_weighting_details
         'calc w=1/[\s^2^(Fo^2^)+(0.1076P)^2^+0.0000P] where P=(Fo^2^+2Fc^2^)/3'
_atom_sites_solution_hydrogens     geom
_atom_sites_solution_primary     direct
_atom_sites_solution_secondary     difmap
_refine_ls_shift/su_max     0.000
_refine_ls_shift/su_mean     0.000
_refine_diff_density_max     0.160
_refine_diff_density_min     -0.362
_refine_ls_extinction_method     SHELXL
_refine_ls_extinction_coef     0.007(2)
_refine_ls_extinction_expression
                                  'Fc^*^=kFc[1+0.001xFc^2^\l^3^/sin(2\q)]^-1/4^'
loop_
    _atom_type_symbol
    _atom_type_description
    _atom_type_scat_dispersion_real
    _atom_type_scat_dispersion_imag
    _atom_type_scat_source
    'C' 'C' 0.0033 0.0016
                         'International Tables Vol C Tables 4.2.6.8 and 6.1.1.4'
    'H' 'H' 0.0000 0.0000
                         'International Tables Vol C Tables 4.2.6.8 and 6.1.1.4'
    'N' 'N' 0.0061 0.0033
                         'International Tables Vol C Tables 4.2.6.8 and 6.1.1.4'
    'O' 'O' 0.0106 0.0060
                         'International Tables Vol C Tables 4.2.6.8 and 6.1.1.4'
_computing_data_collection     'APEX2 (Bruker, 2009)'
_computing_cell_refinement     'SAINT (Bruker, 2009)'
_computing_data_reduction     'SAINT (Bruker, 2009)'
_computing_structure_solution     'SHELXS-97 (Sheldrick, 2008)'
_computing_structure_refinement     'SHELXL-97 (Sheldrick, 2008)'
_computing_molecular_graphics     'SHELXTL (Sheldrick, 2008)'
_computing_publication_material
;SHELXTL (Sheldrick, 2008) and <i>PLATON</i> (Spek,
2009)
;
loop_
    _atom_site_type_symbol
    _atom_site_label
    _atom_site_fract_x
    _atom_site_fract_y
    _atom_site_fract_z
    _atom_site_U_iso_or_equiv
    _atom_site_adp_type
    _atom_site_calc_flag
    _atom_site_refinement_flags
    _atom_site_occupancy
    _atom_site_symmetry_multiplicity
    _atom_site_disorder_assembly
    _atom_site_disorder_group
    O O1 0.3855(4) 0.7209(3) 0.14060(9) 0.1067(10) Uani d . 1 1 . .
    O O2 0.5168(3) 1.0611(3) 0.16709(9) 0.0918(8) Uani d . 1 1 . .
    O O3 0.3842(3) 0.9266(3) 0.21838(8) 0.0818(7) Uani d . 1 1 . .
    O O4 0.3274(3) 1.2999(3) 0.07415(9) 0.0829(7) Uani d . 1 1 . .
    N N4 0.3342(3) 0.8148(3) 0.03486(9) 0.0588(7) Uani d . 1 1 . .
    C C1 0.2962(4) 0.7905(4) -0.05606(12) 0.0695(9) Uani d . 1 1 . .
    H H1A 0.3753 0.8216 -0.0768 0.083 Uiso calc R 1 1 . .
    H H1B 0.2001 0.7897 -0.0783 0.083 Uiso calc R 1 1 . .
    C C2 0.3308(4) 0.6400(4) -0.03159(13) 0.0814(10) Uani d . 1 1 . .
    H H2A 0.4076 0.5900 -0.0491 0.098 Uiso calc R 1 1 . .
    H H2B 0.2404 0.5789 -0.0350 0.098 Uiso calc R 1 1 . .
    C C3 0.3874(4) 0.6643(4) 0.02624(13) 0.0738(9) Uani d . 1 1 . .
    H H3A 0.3434 0.5930 0.0485 0.089 Uiso calc R 1 1 . .
    H H3B 0.4969 0.6581 0.0326 0.089 Uiso calc R 1 1 . .
    C C5 0.3345(3) 0.9074(3) 0.07784(11) 0.0579(7) Uani d . 1 1 . .
    C C6 0.2855(3) 1.0463(3) 0.05824(10) 0.0532(7) Uani d . 1 1 . .
    C C7 0.2560(3) 1.0339(3) 0.00275(11) 0.0554(7) Uani d . 1 1 . .
    C C8 0.2900(3) 0.8895(3) -0.00953(11) 0.0556(7) Uani d . 1 1 . .
    C C9 0.3779(4) 0.8520(4) 0.12995(12) 0.0671(8) Uani d . 1 1 . .
    C C10 0.4326(4) 0.9619(4) 0.17365(12) 0.0662(8) Uani d . 1 1 . .
    C C11 0.4400(5) 1.0161(5) 0.26432(12) 0.0886(11) Uani d . 1 1 . .
    H H11A 0.4017 1.1169 0.2603 0.106 Uiso calc R 1 1 . .
    H H11B 0.5497 1.0193 0.2686 0.106 Uiso calc R 1 1 . .
    C C12 0.3840(5) 0.9433(5) 0.31076(13) 0.1027(13) Uani d . 1 1 . .
    H H12A 0.4207 0.9967 0.3422 0.154 Uiso calc R 1 1 . .
    H H12B 0.4199 0.8427 0.3135 0.154 Uiso calc R 1 1 . .
    H H12C 0.2753 0.9436 0.3065 0.154 Uiso calc R 1 1 . .
    C C13 0.2684(3) 1.1863(3) 0.08767(11) 0.0597(8) Uani d . 1 1 . .
    C C14 0.1747(3) 1.1872(3) 0.13189(11) 0.0587(8) Uani d . 1 1 . .
    C C15 0.1881(4) 1.3048(4) 0.16630(14) 0.0828(10) Uani d . 1 1 . .
    H H15A 0.2562 1.3811 0.1622 0.099 Uiso calc R 1 1 . .
    C C16 0.0987(6) 1.3085(5) 0.20733(15) 0.1011(13) Uani d . 1 1 . .
    H H16A 0.1109 1.3859 0.2316 0.121 Uiso calc R 1 1 . .
    C C17 -0.0070(4) 1.2007(5) 0.21290(13) 0.0822(11) Uani d . 1 1 . .
    C C18 -0.0224(4) 1.0875(5) 0.17767(12) 0.0796(10) Uani d . 1 1 . .
    H H18A -0.0952 1.0146 0.1805 0.096 Uiso calc R 1 1 . .
    C C19 0.0685(3) 1.0794(4) 0.13783(11) 0.0645(8) Uani d . 1 1 . .
    H H19A 0.0579 0.9997 0.1145 0.077 Uiso calc R 1 1 . .
    C C20 -0.1077(8) 1.2103(7) 0.2552(2) 0.164(2) Uani d . 1 1 . .
    H H20A -0.2045 1.1678 0.2429 0.247 Uiso calc R 1 1 . .
    H H20B -0.1206 1.3126 0.2644 0.247 Uiso calc R 1 1 . .
    H H20C -0.0632 1.1567 0.2856 0.247 Uiso calc R 1 1 . .
    C C21 0.1933(3) 1.1473(3) -0.03498(11) 0.0552(7) Uani d . 1 1 . .
    C C22 0.0754(4) 1.2406(4) -0.02484(14) 0.0726(9) Uani d . 1 1 . .
    H H22A 0.0359 1.2324 0.0071 0.087 Uiso calc R 1 1 . .
    C C23 0.0156(4) 1.3444(4) -0.06075(17) 0.0873(11) Uani d . 1 1 . .
    H H23A -0.0625 1.4061 -0.0528 0.105 Uiso calc R 1 1 . .
    C C24 0.0712(5) 1.3571(5) -0.10828(18) 0.0975(13) Uani d . 1 1 . .
    H H24A 0.0316 1.4277 -0.1326 0.117 Uiso calc R 1 1 . .
    C C25 0.1858(5) 1.2647(5) -0.11977(14) 0.0901(11) Uani d . 1 1 . .
    H H25A 0.2229 1.2722 -0.1522 0.108 Uiso calc R 1 1 . .
    C C26 0.2464(4) 1.1607(4) -0.08351(12) 0.0696(9) Uani d . 1 1 . .
    H H26A 0.3239 1.0988 -0.0918 0.083 Uiso calc R 1 1 . .
loop_
    _atom_site_aniso_label
    _atom_site_aniso_U_11
    _atom_site_aniso_U_22
    _atom_site_aniso_U_33
    _atom_site_aniso_U_12
    _atom_site_aniso_U_13
    _atom_site_aniso_U_23
    O1 0.170(3) 0.0612(18) 0.0835(16) 0.0110(17) -0.0077(17) 0.0117(14)
    O2 0.1034(19) 0.091(2) 0.0803(16) -0.0263(16) 0.0085(14) -0.0017(14)
    O3 0.0979(17) 0.0886(18) 0.0579(13) -0.0101(13) 0.0045(12) -0.0020(12)
    O4 0.1009(17) 0.0537(15) 0.0960(16) -0.0161(13) 0.0199(14) -0.0042(12)
    N4 0.0605(14) 0.0468(16) 0.0676(15) 0.0063(11) 0.0018(12) -0.0051(13)
    C1 0.069(2) 0.069(2) 0.0695(19) 0.0092(17) 0.0026(16) -0.0146(17)
    C2 0.097(3) 0.058(2) 0.089(2) -0.0014(19) 0.013(2) -0.0175(19)
    C3 0.075(2) 0.050(2) 0.094(2) 0.0097(16) -0.0015(18) -0.0107(17)
    C5 0.0598(17) 0.0507(18) 0.0615(17) 0.0002(14) 0.0002(14) -0.0015(15)
    C6 0.0529(16) 0.0460(18) 0.0601(17) -0.0029(13) 0.0043(13) 0.0000(13)
    C7 0.0504(16) 0.0538(19) 0.0618(17) 0.0000(14) 0.0049(13) 0.0000(15)
    C8 0.0520(16) 0.0535(19) 0.0607(17) 0.0015(14) 0.0040(13) -0.0046(15)
    C9 0.077(2) 0.055(2) 0.068(2) 0.0061(17) 0.0021(16) 0.0057(17)
    C10 0.069(2) 0.069(2) 0.0587(19) 0.0076(18) -0.0027(16) 0.0032(17)
    C11 0.111(3) 0.091(3) 0.0593(19) -0.009(2) -0.010(2) -0.0042(19)
    C12 0.140(4) 0.099(3) 0.069(2) 0.000(3) 0.014(2) -0.010(2)
    C13 0.0639(18) 0.049(2) 0.0635(17) 0.0015(15) -0.0021(15) -0.0010(15)
    C14 0.0654(18) 0.053(2) 0.0555(16) 0.0093(15) -0.0005(15) -0.0057(14)
    C15 0.097(3) 0.063(2) 0.090(2) -0.0023(19) 0.016(2) -0.0190(19)
    C16 0.132(4) 0.085(3) 0.089(3) 0.009(3) 0.024(3) -0.031(2)
    C17 0.090(2) 0.094(3) 0.064(2) 0.025(2) 0.0157(19) -0.004(2)
    C18 0.078(2) 0.097(3) 0.0652(19) 0.001(2) 0.0114(18) 0.002(2)
    C19 0.0686(19) 0.065(2) 0.0590(17) 0.0005(17) 0.0047(15) -0.0028(15)
    C20 0.196(6) 0.182(6) 0.121(4) 0.035(5) 0.043(4) -0.005(4)
    C21 0.0528(16) 0.0464(17) 0.0653(17) -0.0040(13) 0.0015(14) 0.0011(14)
    C22 0.067(2) 0.064(2) 0.086(2) 0.0044(17) 0.0057(18) 0.0089(18)
    C23 0.075(2) 0.067(3) 0.116(3) 0.0088(19) -0.005(2) 0.014(2)
    C24 0.105(3) 0.074(3) 0.104(3) -0.004(2) -0.025(3) 0.024(2)
    C25 0.114(3) 0.083(3) 0.073(2) -0.019(3) 0.006(2) 0.019(2)
    C26 0.071(2) 0.068(2) 0.0695(19) -0.0078(17) 0.0073(17) 0.0037(17)
_geom_special_details
;
All e.s.d.'s (except the e.s.d. in the dihedral angle between two l.s. planes)
are estimated using the full covariance matrix. The cell e.s.d.'s are taken
into account individually in the estimation of e.s.d.'s in distances, angles
and torsion angles; correlations between e.s.d.'s in cell parameters are only
used when they are defined by crystal symmetry. An approximate (isotropic)
treatment of cell e.s.d.'s is used for estimating e.s.d.'s involving l.s.
planes.
;
loop_
    _geom_bond_atom_site_label_1
    _geom_bond_atom_site_label_2
    _geom_bond_site_symmetry_2
    _geom_bond_distance
    _geom_bond_publ_flag
    O1 C9 . 1.211(4) ?
    O2 C10 . 1.190(4) ?
    O3 C10 . 1.308(4) ?
    O3 C11 . 1.463(4) ?
    O4 C13 . 1.218(3) ?
    N4 C8 . 1.339(4) ?
    N4 C5 . 1.380(3) ?
    N4 C3 . 1.460(4) ?
    C1 C8 . 1.493(4) ?
    C1 C2 . 1.509(5) ?
    C1 H1A . 0.9700 ?
    C1 H1B . 0.9700 ?
    C2 C3 . 1.521(4) ?
    C2 H2A . 0.9700 ?
    C2 H2B . 0.9700 ?
    C3 H3A . 0.9700 ?
    C3 H3B . 0.9700 ?
    C5 C6 . 1.397(4) ?
    C5 C9 . 1.433(4) ?
    C6 C7 . 1.417(4) ?
    C6 C13 . 1.485(4) ?
    C7 C8 . 1.379(4) ?
    C7 C21 . 1.469(4) ?
    C9 C10 . 1.529(4) ?
    C11 C12 . 1.493(5) ?
    C11 H11A . 0.9700 ?
    C11 H11B . 0.9700 ?
    C12 H12A . 0.9600 ?
    C12 H12B . 0.9600 ?
    C12 H12C . 0.9600 ?
    C13 C14 . 1.482(4) ?
    C14 C15 . 1.373(4) ?
    C14 C19 . 1.375(4) ?
    C15 C16 . 1.389(5) ?
    C15 H15A . 0.9300 ?
    C16 C17 . 1.370(6) ?
    C16 H16A . 0.9300 ?
    C17 C18 . 1.356(5) ?
    C17 C20 . 1.486(6) ?
    C18 C19 . 1.375(4) ?
    C18 H18A . 0.9300 ?
    C19 H19A . 0.9300 ?
    C20 H20A . 0.9600 ?
    C20 H20B . 0.9600 ?
    C20 H20C . 0.9600 ?
    C21 C26 . 1.384(4) ?
    C21 C22 . 1.392(4) ?
    C22 C23 . 1.373(5) ?
    C22 H22A . 0.9300 ?
    C23 C24 . 1.370(5) ?
    C23 H23A . 0.9300 ?
    C24 C25 . 1.374(6) ?
    C24 H24A . 0.9300 ?
    C25 C26 . 1.382(5) ?
    C25 H25A . 0.9300 ?
    C26 H26A . 0.9300 ?
loop_
    _geom_angle_atom_site_label_1
    _geom_angle_atom_site_label_2
    _geom_angle_atom_site_label_3
    _geom_angle_site_symmetry_1
    _geom_angle_site_symmetry_3
    _geom_angle
    _geom_angle_publ_flag
    C10 O3 C11 . . 116.9(3) ?
    C8 N4 C5 . . 110.2(2) ?
    C8 N4 C3 . . 114.0(2) ?
    C5 N4 C3 . . 135.3(3) ?
    C8 C1 C2 . . 103.3(3) ?
    C8 C1 H1A . . 111.1 ?
    C2 C1 H1A . . 111.1 ?
    C8 C1 H1B . . 111.1 ?
    C2 C1 H1B . . 111.1 ?
    H1A C1 H1B . . 109.1 ?
    C1 C2 C3 . . 107.6(3) ?
    C1 C2 H2A . . 110.2 ?
    C3 C2 H2A . . 110.2 ?
    C1 C2 H2B . . 110.2 ?
    C3 C2 H2B . . 110.2 ?
    H2A C2 H2B . . 108.5 ?
    N4 C3 C2 . . 101.8(3) ?
    N4 C3 H3A . . 111.4 ?
    C2 C3 H3A . . 111.4 ?
    N4 C3 H3B . . 111.4 ?
    C2 C3 H3B . . 111.4 ?
    H3A C3 H3B . . 109.3 ?
    N4 C5 C6 . . 106.5(2) ?
    N4 C5 C9 . . 120.4(3) ?
    C6 C5 C9 . . 133.1(3) ?
    C5 C6 C7 . . 107.6(3) ?
    C5 C6 C13 . . 128.6(3) ?
    C7 C6 C13 . . 123.8(3) ?
    C8 C7 C6 . . 106.4(3) ?
    C8 C7 C21 . . 125.6(3) ?
    C6 C7 C21 . . 127.9(3) ?
    N4 C8 C7 . . 109.3(2) ?
    N4 C8 C1 . . 110.0(3) ?
    C7 C8 C1 . . 140.7(3) ?
    O1 C9 C5 . . 123.4(3) ?
    O1 C9 C10 . . 117.5(3) ?
    C5 C9 C10 . . 118.9(3) ?
    O2 C10 O3 . . 125.7(3) ?
    O2 C10 C9 . . 122.3(3) ?
    O3 C10 C9 . . 111.9(3) ?
    O3 C11 C12 . . 106.5(3) ?
    O3 C11 H11A . . 110.4 ?
    C12 C11 H11A . . 110.4 ?
    O3 C11 H11B . . 110.4 ?
    C12 C11 H11B . . 110.4 ?
    H11A C11 H11B . . 108.6 ?
    C11 C12 H12A . . 109.5 ?
    C11 C12 H12B . . 109.5 ?
    H12A C12 H12B . . 109.5 ?
    C11 C12 H12C . . 109.5 ?
    H12A C12 H12C . . 109.5 ?
    H12B C12 H12C . . 109.5 ?
    O4 C13 C14 . . 120.8(3) ?
    O4 C13 C6 . . 119.7(3) ?
    C14 C13 C6 . . 119.5(3) ?
    C15 C14 C19 . . 118.8(3) ?
    C15 C14 C13 . . 118.7(3) ?
    C19 C14 C13 . . 122.4(3) ?
    C14 C15 C16 . . 119.3(4) ?
    C14 C15 H15A . . 120.4 ?
    C16 C15 H15A . . 120.4 ?
    C17 C16 C15 . . 121.5(3) ?
    C17 C16 H16A . . 119.3 ?
    C15 C16 H16A . . 119.3 ?
    C18 C17 C16 . . 118.7(3) ?
    C18 C17 C20 . . 120.3(4) ?
    C16 C17 C20 . . 120.9(4) ?
    C17 C18 C19 . . 120.6(4) ?
    C17 C18 H18A . . 119.7 ?
    C19 C18 H18A . . 119.7 ?
    C14 C19 C18 . . 121.1(3) ?
    C14 C19 H19A . . 119.5 ?
    C18 C19 H19A . . 119.5 ?
    C17 C20 H20A . . 109.5 ?
    C17 C20 H20B . . 109.5 ?
    H20A C20 H20B . . 109.5 ?
    C17 C20 H20C . . 109.5 ?
    H20A C20 H20C . . 109.5 ?
    H20B C20 H20C . . 109.5 ?
    C26 C21 C22 . . 117.3(3) ?
    C26 C21 C7 . . 120.4(3) ?
    C22 C21 C7 . . 122.2(3) ?
    C23 C22 C21 . . 121.8(3) ?
    C23 C22 H22A . . 119.1 ?
    C21 C22 H22A . . 119.1 ?
    C24 C23 C22 . . 119.9(4) ?
    C24 C23 H23A . . 120.0 ?
    C22 C23 H23A . . 120.0 ?
    C23 C24 C25 . . 119.6(4) ?
    C23 C24 H24A . . 120.2 ?
    C25 C24 H24A . . 120.2 ?
    C24 C25 C26 . . 120.5(4) ?
    C24 C25 H25A . . 119.8 ?
    C26 C25 H25A . . 119.8 ?
    C25 C26 C21 . . 120.9(3) ?
    C25 C26 H26A . . 119.6 ?
    C21 C26 H26A . . 119.6 ?
loop_
    _geom_torsion_atom_site_label_1
    _geom_torsion_atom_site_label_2
    _geom_torsion_atom_site_label_3
    _geom_torsion_atom_site_label_4
    _geom_torsion_site_symmetry_1
    _geom_torsion_site_symmetry_2
    _geom_torsion_site_symmetry_3
    _geom_torsion_site_symmetry_4
    _geom_torsion
    _geom_torsion_publ_flag
    C8 C1 C2 C3 . . . . -16.0(4) ?
    C8 N4 C3 C2 . . . . -14.4(3) ?
    C5 N4 C3 C2 . . . . 175.1(3) ?
    C1 C2 C3 N4 . . . . 18.3(3) ?
    C8 N4 C5 C6 . . . . 0.8(3) ?
    C3 N4 C5 C6 . . . . 171.6(3) ?
    C8 N4 C5 C9 . . . . 179.9(3) ?
    C3 N4 C5 C9 . . . . -9.3(5) ?
    N4 C5 C6 C7 . . . . 0.1(3) ?
    C9 C5 C6 C7 . . . . -178.9(3) ?
    N4 C5 C6 C13 . . . . -178.6(3) ?
    C9 C5 C6 C13 . . . . 2.5(5) ?
    C5 C6 C7 C8 . . . . -0.8(3) ?
    C13 C6 C7 C8 . . . . 177.9(3) ?
    C5 C6 C7 C21 . . . . 175.8(3) ?
    C13 C6 C7 C21 . . . . -5.4(5) ?
    C5 N4 C8 C7 . . . . -1.4(3) ?
    C3 N4 C8 C7 . . . . -174.3(2) ?
    C5 N4 C8 C1 . . . . 177.6(2) ?
    C3 N4 C8 C1 . . . . 4.7(3) ?
    C6 C7 C8 N4 . . . . 1.3(3) ?
    C21 C7 C8 N4 . . . . -175.4(2) ?
    C6 C7 C8 C1 . . . . -177.1(4) ?
    C21 C7 C8 C1 . . . . 6.1(6) ?
    C2 C1 C8 N4 . . . . 7.4(3) ?
    C2 C1 C8 C7 . . . . -174.2(4) ?
    N4 C5 C9 O1 . . . . -15.8(5) ?
    C6 C5 C9 O1 . . . . 163.1(3) ?
    N4 C5 C9 C10 . . . . 158.0(3) ?
    C6 C5 C9 C10 . . . . -23.2(5) ?
    C11 O3 C10 O2 . . . . -0.7(5) ?
    C11 O3 C10 C9 . . . . 174.8(3) ?
    O1 C9 C10 O2 . . . . 131.5(4) ?
    C5 C9 C10 O2 . . . . -42.7(5) ?
    O1 C9 C10 O3 . . . . -44.2(4) ?
    C5 C9 C10 O3 . . . . 141.7(3) ?
    C10 O3 C11 C12 . . . . -173.4(3) ?
    C5 C6 C13 O4 . . . . 127.9(3) ?
    C7 C6 C13 O4 . . . . -50.6(4) ?
    C5 C6 C13 C14 . . . . -54.4(4) ?
    C7 C6 C13 C14 . . . . 127.2(3) ?
    O4 C13 C14 C15 . . . . -17.5(5) ?
    C6 C13 C14 C15 . . . . 164.8(3) ?
    O4 C13 C14 C19 . . . . 158.4(3) ?
    C6 C13 C14 C19 . . . . -19.3(4) ?
    C19 C14 C15 C16 . . . . 2.7(5) ?
    C13 C14 C15 C16 . . . . 178.7(3) ?
    C14 C15 C16 C17 . . . . -2.8(6) ?
    C15 C16 C17 C18 . . . . 0.8(6) ?
    C15 C16 C17 C20 . . . . -176.6(4) ?
    C16 C17 C18 C19 . . . . 1.4(5) ?
    C20 C17 C18 C19 . . . . 178.8(4) ?
    C15 C14 C19 C18 . . . . -0.6(5) ?
    C13 C14 C19 C18 . . . . -176.5(3) ?
    C17 C18 C19 C14 . . . . -1.5(5) ?
    C8 C7 C21 C26 . . . . -41.7(4) ?
    C6 C7 C21 C26 . . . . 142.2(3) ?
    C8 C7 C21 C22 . . . . 135.5(3) ?
    C6 C7 C21 C22 . . . . -40.6(5) ?
    C26 C21 C22 C23 . . . . -1.5(5) ?
    C7 C21 C22 C23 . . . . -178.8(3) ?
    C21 C22 C23 C24 . . . . 0.7(6) ?
    C22 C23 C24 C25 . . . . 0.5(6) ?
    C23 C24 C25 C26 . . . . -0.8(6) ?
    C24 C25 C26 C21 . . . . -0.1(5) ?
    C22 C21 C26 C25 . . . . 1.2(5) ?
    C7 C21 C26 C25 . . . . 178.5(3) ?
loop_
    _geom_hbond_atom_site_label_D
    _geom_hbond_atom_site_label_H
    _geom_hbond_atom_site_label_A
    _geom_hbond_site_symmetry_A
    _geom_hbond_distance_DH
    _geom_hbond_distance_HA
    _geom_hbond_distance_DA
    _geom_hbond_angle_DHA
    _geom_hbond_publ_flag
    C20 H20B O3 2 0.96 2.64 3.268(6) 123.1 yes
    C12 H12B O2 2_645 0.96 2.63 3.579(5) 169.9 yes
    C12 H12A O1 2_655 0.96 2.66 3.376(5) 132.1 yes
    C2 H2A O4 3_675 0.97 2.70 3.391(5) 128.4 yes
    C19 H19 Cg4 3_555 0.93 2.96 3.769(5) 147.0 yes
data_global
_journal_date_recd_electronic     2013-10-08
_journal_date_accepted     2013-10-25
_journal_name_full     'Acta Crystallographica, Section E'
_journal_year     2013
_journal_volume     69
_journal_issue     12
_journal_page_first     o1730
_journal_page_last     o1730
_journal_paper_category     QO
_journal_paper_doi     10.1107/S1600536813029401
_journal_coeditor_code     ZP2010
_publ_contact_author_name     'He Liu'
_publ_contact_author_address
; Beijing Chao-Yang Hospital Affiliated with Beijing Capital
Medical University, Beijing 100020, China
;
_publ_contact_author_email     liuheliuhe@126.com
_publ_contact_author_fax     '86 10 8523 1464'
_publ_contact_author_phone     '86 10 8523 1464'
_publ_section_title
;\
Ethyl 2-[6-(4-methylbenzoyl)-7-phenyl-2,3-dihydro-1<i>H</i>-pyrrolizin\
-5-yl]-2-oxoacetate
;
_publ_section_title_footnote     .
loop_
    _publ_author_name
    _publ_author_address
    'Jia-liang Zhong'
;
Shanghai Institute of Pharmaceutical Industry,
Shanghai 200040, China
;
    'Wen-xia Sun'
;
Shanghai Institute of Pharmaceutical Industry,
Shanghai 200040, China
;
    'Fu-li Zhang'
;
Shanghai Institute of Pharmaceutical Industry,
Shanghai 200040, China
;
    'Li-hong Liu'
;
Beijing Chao-Yang Hospital Affiliated with Beijing Capital
Medical University, Beijing 100020, China
;
    'He Liu'
;
Beijing Chao-Yang Hospital Affiliated with Beijing Capital
Medical University, Beijing 100020, China
;
