# Supplementary material for: Ethyl 2-[6-(4-methyl­benzo­yl)-7-phenyl-2,3-di­hydro-1H-pyrrolizin-5-yl]-2-oxo­acetate
Source: Acta Crystallogr Sect E Struct Rep Online. 2013 Nov 6;69(Pt 12):o1730. doi: 10.1107/S1600536813029401 (PMC3885017; doi:10.1107/S1600536813029401)
Supplement: Supplementary file 2 [file e-69-o1730-Isup2.hkl]

# 
# h,k,l, Fc-squared, Fo-squared, sigma(Fo-squared) and status flag 
# 
data_I
_shelx_title ' 698 in P2(1)/c' 
_shelx_refln_list_code          4 
_shelx_F_calc_maximum      227.20 
_exptl_crystal_F_000       848.00 
_reflns_d_resolution_high  0.8255 
 
loop_ 
 _symmetry_equiv_pos_as_xyz 
 'x, y, z' 
 '-x, y+1/2, -z+1/2' 
 '-x, -y, -z' 
 'x, -y-1/2, z-1/2' 
 
_cell_length_a     8.8949 
_cell_length_b     9.0003 
_cell_length_c    25.5802 
_cell_angle_alpha  90.000 
_cell_angle_beta   96.748 
_cell_angle_gamma  90.000 
 
_shelx_F_squared_multiplier     1.000 
 
loop_ 
 _refln_index_h 
 _refln_index_k 
 _refln_index_l 
 _refln_F_squared_calc 
 _refln_F_squared_meas 
 _refln_F_squared_sigma 
 _refln_observed_status 
   2   0   0     1189.90     1382.29     17.58 o 
   3   0   0    11309.59    11734.53    145.20 o 
   4   0   0       49.76       35.12      4.24 o 
   5   0   0       15.21       12.02      4.51 o 
   6   0   0       19.04       19.04      7.65 o 
   7   0   0        3.03        9.60      7.30 o 
   8   0   0       32.64       29.87      7.72 o 
   9   0   0       32.30       29.35     11.04 o 
  10   0   0        5.49        8.11      8.21 o 
   1   1   0      397.19      675.04      9.17 o 
   2   1   0    29718.69    35167.49    538.18 o 
   3   1   0     2466.87     2170.25     18.23 o 
   4   1   0      221.69      219.88      4.61 o 
   5   1   0      819.85      845.50     10.92 o 
   6   1   0       11.02       19.29      4.09 o 
   7   1   0       15.64       26.26      5.71 o 
   8   1   0        2.22       -2.42      4.92 o 
   9   1   0       11.44       10.86      5.27 o 
  10   1   0       21.87       31.06      7.02 o 
   0   2   0     8190.79     6783.49    103.18 o 
   1   2   0     7839.76     6806.26     74.90 o 
   2   2   0     3037.40     2763.22     34.55 o 
   3   2   0      227.15      220.03      6.65 o 
   4   2   0      478.93      439.44      8.94 o 
   5   2   0       46.48       38.95      3.77 o 
   6   2   0      293.33      305.81      8.39 o 
   7   2   0       55.97       70.51      6.80 o 
   8   2   0       13.55       15.11      5.38 o 
   9   2   0        0.43        3.74      6.47 o 
  10   2   0        9.28       17.00      9.23 o 
   1   3   0     1941.82     1899.69     22.72 o 
   2   3   0      860.11      744.48      9.56 o 
   3   3   0      408.49      450.97      7.56 o 
   4   3   0       54.75       57.86      5.06 o 
   5   3   0      169.57      187.09      9.07 o 
   6   3   0       56.99       67.24      6.53 o 
   7   3   0       41.68       46.51      6.79 o 
   8   3   0        5.94        1.36      5.55 o 
   9   3   0        0.00       -2.14      6.86 o 
  10   3   0        0.46       -7.37      7.37 o 
   0   4   0      169.16      198.94      9.36 o 
   1   4   0       54.89       51.71      6.15 o 
   2   4   0       51.48       59.30      6.06 o 
   3   4   0      588.78      547.00     12.02 o 
   4   4   0        7.82       10.15      5.03 o 
   5   4   0        9.36        9.98      4.37 o 
   6   4   0       88.62       89.45      6.38 o 
   7   4   0       23.74       15.83      5.55 o 
   8   4   0        6.29        1.21      4.69 o 
   9   4   0        1.19        7.10      5.14 o 
   1   5   0        0.15        6.05      5.96 o 
   2   5   0       43.74       50.19      6.11 o 
   3   5   0       44.58       53.15      7.37 o 
   4   5   0      396.05      393.38     11.85 o 
   5   5   0       31.71       30.18      6.31 o 
   6   5   0        0.72       -0.50      6.62 o 
   7   5   0       13.18       12.90      5.35 o 
   8   5   0        0.00       -3.65      9.20 o 
   9   5   0        0.03       -0.19      5.42 o 
   0   6   0      201.16      199.87     13.33 o 
   1   6   0        0.00        2.40      7.35 o 
   2   6   0      259.71      256.11     13.30 o 
   3   6   0        4.52        9.55      8.04 o 
   4   6   0        2.08      -12.49     12.49 o 
   5   6   0       57.58       47.01      8.88 o 
   6   6   0        5.95        8.08      6.66 o 
   7   6   0        8.98       12.50      5.83 o 
   8   6   0        4.42        8.61      6.39 o 
   1   7   0      357.84      329.14     17.05 o 
   2   7   0       10.30        7.87      9.53 o 
   3   7   0      489.03      506.08     30.66 o 
   4   7   0       18.44       13.81      9.92 o 
   5   7   0       11.11        7.57      7.51 o 
   6   7   0       45.98       49.70      6.77 o 
   7   7   0        0.50        3.76      7.79 o 
   8   7   0       28.07       29.43      7.58 o 
   0   8   0      444.26      485.16     25.22 o 
   1   8   0       26.03       10.74      8.50 o 
   2   8   0       38.83       30.17      9.71 o 
   3   8   0       20.95       16.45      9.21 o 
   4   8   0        0.19       15.43     11.21 o 
   5   8   0        1.41        2.59      9.12 o 
   6   8   0       14.26       14.73      7.11 o 
   7   8   0        3.14        6.15      9.31 o 
   1   9   0        2.99       -4.47      9.48 o 
   2   9   0        0.00       -0.06      8.33 o 
   3   9   0        4.38        1.02      9.63 o 
   4   9   0       14.56       27.39     16.97 o 
   5   9   0        5.62        2.10     11.56 o 
   6   9   0        0.93       11.99     11.09 o 
   0  10   0        1.76        2.02     22.75 o 
   1  10   0        0.03      -13.32     13.32 o 
   2  10   0        9.41       -0.27     12.04 o 
   3  10   0        6.58      -14.26     14.26 o 
   4  10   0        0.25      -14.62     14.92 o 
 -10   1   1        3.98        2.99      6.77 o 
  -9   1   1       42.09       42.97      6.01 o 
  -8   1   1        0.36        9.11      5.03 o 
  -7   1   1        0.00        1.85      4.46 o 
  -6   1   1        0.20        2.31      3.71 o 
  -5   1   1      285.84      264.20      5.35 o 
  -4   1   1      538.01      642.85      6.64 o 
  -3   1   1     2357.37     2151.46     16.46 o 
  -2   1   1    15790.97    15924.91    188.48 o 
  -1   1   1      998.98      903.90      7.36 o 
   1   1   1     4625.89     4367.81     46.20 o 
   2   1   1      177.40      119.75      4.16 o 
   3   1   1     1415.91     1259.98     10.94 o 
   4   1   1     1177.95     1132.00     10.12 o 
   5   1   1      251.18      238.92      4.45 o 
   6   1   1       85.83      100.94      4.70 o 
   7   1   1       76.84       91.28      6.52 o 
   8   1   1       13.11       15.08      4.78 o 
   9   1   1        0.93       -5.77      5.92 o 
  10   1   1        0.27       -1.74      7.04 o 
 -10   2   1       25.69       19.59      8.76 o 
  -9   2   1        8.40        8.81      7.59 o 
  -8   2   1        3.98       -0.35      5.87 o 
  -7   2   1      273.07      291.49     16.37 o 
  -6   2   1        1.73        4.17      5.29 o 
  -5   2   1      372.54      396.13      8.41 o 
  -4   2   1     4267.07     4379.21     47.87 o 
  -3   2   1      164.82      163.74      4.63 o 
  -2   2   1     1038.06      915.16     23.75 o 
  -1   2   1     2876.01     2516.97     26.96 o 
   0   2   1      107.39       54.30      5.61 o 
   1   2   1     6027.47     5463.46     60.13 o 
   2   2   1     5157.16     4914.41     64.35 o 
   3   2   1      871.67      814.98     16.75 o 
   4   2   1       54.20       59.95      7.82 o 
   5   2   1        4.71        4.36      3.35 o 
   6   2   1      101.65      108.64      6.12 o 
   7   2   1       44.51       44.92      6.46 o 
   8   2   1        0.83        2.06      5.59 o 
   9   2   1        8.82       14.93      6.69 o 
  10   2   1       14.01       20.93     10.15 o 
 -10   3   1        2.52       -1.13      7.27 o 
  -9   3   1        2.18        1.96      7.92 o 
  -8   3   1       10.47        2.15      7.05 o 
  -7   3   1        0.28       14.61      5.94 o 
  -6   3   1       28.61       34.71      6.61 o 
  -5   3   1       17.62       15.49      5.87 o 
  -4   3   1       75.52       82.31      4.04 o 
  -3   3   1      611.83      556.01      8.50 o 
  -2   3   1      940.29      815.17     11.08 o 
  -1   3   1     1064.27      860.29     16.00 o 
   0   3   1      302.84      270.98      7.50 o 
   1   3   1     1112.49     1077.32     14.09 o 
   2   3   1     2266.55     2271.62     23.78 o 
   3   3   1        1.61        1.54      3.68 o 
   4   3   1        0.18        0.98      4.00 o 
   5   3   1       46.83       45.10      4.47 o 
   6   3   1        3.46        6.24      6.64 o 
   7   3   1       11.51       23.57      6.13 o 
   8   3   1       10.64        7.32      7.24 o 
   9   3   1        6.00       -3.68      6.28 o 
  10   3   1        4.81        0.78      8.04 o 
  -9   4   1        0.67        4.50      6.41 o 
  -8   4   1        0.59        3.67      5.29 o 
  -7   4   1      101.75      111.38      7.14 o 
  -6   4   1       37.86       46.13      6.94 o 
  -5   4   1      173.60      212.11      8.31 o 
  -4   4   1      163.93      168.79      6.45 o 
  -3   4   1       62.35       56.15      6.49 o 
  -2   4   1       78.96       79.83      5.66 o 
  -1   4   1       20.05       22.04      6.25 o 
   0   4   1       98.81      103.02      6.34 o 
   1   4   1      681.71      740.52     11.72 o 
   2   4   1        5.82        4.61      5.23 o 
   3   4   1      463.21      482.34     13.43 o 
   4   4   1     1685.20     1735.09     35.37 o 
   5   4   1      411.72      398.46     16.26 o 
   6   4   1        9.83        6.94      5.19 o 
   7   4   1       10.39        5.52      5.88 o 
   8   4   1        7.90       13.29      6.82 o 
   9   4   1        0.00        2.67      5.74 o 
  -9   5   1        0.99       -7.04      7.04 o 
  -8   5   1       12.40       11.49      6.22 o 
  -7   5   1       21.86       21.01      5.22 o 
  -6   5   1       81.20       89.43      7.16 o 
  -5   5   1       11.16       12.90      5.26 o 
  -4   5   1        0.10       -4.26      5.92 o 
  -3   5   1      323.24      374.36      8.97 o 
  -2   5   1       13.54       21.01      5.97 o 
  -1   5   1      102.39       79.14     11.22 o 
   0   5   1       56.37       52.66      7.66 o 
   1   5   1      736.41      705.40     17.32 o 
   2   5   1      268.23      275.38      8.20 o 
   3   5   1       71.93       68.70      7.36 o 
   4   5   1      351.90      383.65     14.58 o 
   5   5   1       65.24       73.86      6.11 o 
   6   5   1        0.15       -0.63      5.70 o 
   7   5   1        0.71       -4.70      6.69 o 
   8   5   1        2.76        2.39      8.95 o 
   9   5   1        2.22        3.69      6.09 o 
  -8   6   1       22.96       34.37     10.79 o 
  -7   6   1      105.64      100.04      7.91 o 
  -6   6   1       15.22       22.02      8.36 o 
  -5   6   1      145.63      169.59     14.70 o 
  -4   6   1        4.09        0.76      9.83 o 
  -3   6   1        1.55        0.40      7.44 o 
  -2   6   1       41.25       45.96      7.47 o 
  -1   6   1       11.48       12.55      7.40 o 
   0   6   1       95.81      102.74      8.94 o 
   1   6   1       13.49        9.58      6.91 o 
   2   6   1       13.73       10.81      7.36 o 
   3   6   1       11.50       23.42      6.92 o 
   4   6   1      123.10      135.03     13.32 o 
   5   6   1      143.79      137.07      9.70 o 
   6   6   1        0.92        4.29      6.15 o 
   7   6   1       29.72       22.59      8.34 o 
   8   6   1       64.27       51.94      7.26 o 
  -8   7   1        0.07       -1.42      7.97 o 
  -7   7   1        0.00       -7.21      9.70 o 
  -6   7   1        2.89        3.71      6.03 o 
  -5   7   1       80.37       90.28     11.68 o 
  -4   7   1        6.44        4.17     13.51 o 
  -3   7   1       29.26       32.00      8.20 o 
  -2   7   1      105.65      112.46     10.52 o 
  -1   7   1       10.31       11.61      8.19 o 
   0   7   1       74.86       81.04     10.57 o 
   1   7   1       36.53       44.43      9.70 o 
   2   7   1       42.83       69.88      9.79 o 
   3   7   1      268.66      305.41     21.00 o 
   4   7   1       32.29       51.64     13.11 o 
   5   7   1       63.34       61.34     11.59 o 
   6   7   1        0.00       -7.60      8.52 o 
   7   7   1        9.16       15.19      6.88 o 
   8   7   1        2.07        3.34      9.48 o 
  -7   8   1        0.60       -4.31     13.73 o 
  -6   8   1       13.84       15.73      8.19 o 
  -5   8   1        0.35       14.06      9.47 o 
  -4   8   1       13.47        5.30      7.48 o 
  -3   8   1      214.44      204.81     14.78 o 
  -2   8   1       24.53       15.80     10.64 o 
  -1   8   1      316.42      277.74     19.33 o 
   0   8   1       26.62       29.33     10.25 o 
   1   8   1      330.24      276.81     14.03 o 
   2   8   1       57.63       61.54      9.83 o 
   3   8   1      226.33      209.28     11.02 o 
   4   8   1        4.72        6.97     12.57 o 
   5   8   1       27.31       23.37      8.69 o 
   6   8   1        4.79       -1.50      8.51 o 
   7   8   1        0.29        6.81      7.88 o 
  -6   9   1        0.66        3.24     14.15 o 
  -5   9   1        0.08       15.08      9.91 o 
  -4   9   1        5.16        5.75      8.68 o 
  -3   9   1        2.13       -6.88      9.39 o 
  -2   9   1       81.17       64.79     11.16 o 
  -1   9   1        2.13       -4.63      8.75 o 
   0   9   1       16.22       18.43     10.14 o 
   1   9   1       52.11       52.64     12.18 o 
   2   9   1        0.47        1.46     10.03 o 
   3   9   1       35.67       32.92     12.15 o 
   4   9   1        2.47        4.23     11.23 o 
   5   9   1        4.50      -10.54     10.54 o 
  -4  10   1       19.52       20.13     19.28 o 
  -3  10   1        2.75        3.85     11.89 o 
  -2  10   1        0.31       -7.06      9.28 o 
  -1  10   1        6.22       14.86     15.03 o 
   0  10   1        1.17       25.30     11.73 o 
   1  10   1        4.10       18.34     12.79 o 
   2  10   1       14.78       41.72     15.27 o 
   3  10   1        1.31        0.55     15.67 o 
   4  10   1        0.29       -2.84     13.85 o 
 -10   0   2        5.65        1.89      7.61 o 
  -9   0   2       35.11       43.36      9.01 o 
  -8   0   2       29.05       40.97      9.42 o 
  -7   0   2       18.98       22.27      6.72 o 
  -6   0   2       54.23       60.05      6.61 o 
  -5   0   2     4143.78     4080.57     47.48 o 
  -4   0   2     1505.54     1394.02     17.04 o 
  -3   0   2    11149.38    10874.06    129.86 o 
  -2   0   2    51619.37    62910.13   1280.16 o 
   2   0   2     6920.60     6218.85     75.36 o 
   3   0   2     2866.79     2554.98     29.21 o 
   4   0   2      285.69      269.22      6.71 o 
   5   0   2       45.49       46.22      5.12 o 
   6   0   2       41.42       44.72      8.48 o 
   7   0   2        1.60        8.06      6.67 o 
   8   0   2       37.40       39.19      7.84 o 
   9   0   2        0.31        7.62      7.81 o 
  10   0   2       11.02       17.68     11.78 o 
 -10   1   2        6.88        4.01      6.58 o 
  -9   1   2       28.15       24.85      5.41 o 
  -8   1   2       27.14       21.74      5.56 o 
  -7   1   2      162.20      173.78      6.57 o 
  -6   1   2        0.20       -0.42      3.93 o 
  -5   1   2     1856.06     1877.80     15.88 o 
  -4   1   2     1113.19     1095.37      9.81 o 
  -3   1   2      715.00      607.24      6.44 o 
  -2   1   2     5257.45     4093.87     36.60 o 
  -1   1   2      543.30      754.12      6.96 o 
   1   1   2      408.33      225.24      4.71 o 
   2   1   2      573.82      343.62      6.01 o 
   3   1   2       15.62        4.38      2.79 o 
   4   1   2      277.18      306.57      4.86 o 
   5   1   2        0.15        2.23      3.06 o 
   6   1   2      331.15      339.17      7.36 o 
   7   1   2       30.85       23.11      5.11 o 
   8   1   2        4.58        2.12      5.00 o 
   9   1   2        1.60       10.58      6.84 o 
  10   1   2        0.12       11.44      8.59 o 
 -10   2   2        0.04       -4.00      7.33 o 
  -9   2   2       18.82       19.66      6.56 o 
  -8   2   2       50.76       62.52      6.86 o 
  -7   2   2       17.11       21.60      6.00 o 
  -6   2   2       22.61       22.77      4.97 o 
  -5   2   2      153.27      164.37      6.55 o 
  -4   2   2      548.93      603.56      8.88 o 
  -3   2   2     1072.98      955.56     13.62 o 
  -2   2   2       18.40       19.67      4.44 o 
  -1   2   2     2855.74     2199.75     26.24 o 
   0   2   2     4957.01     5189.39     55.00 o 
   1   2   2     7527.10     6702.75     78.16 o 
   2   2   2     3613.08     3561.05     42.66 o 
   3   2   2       23.40       27.18     10.48 o 
   4   2   2       52.58       62.82      5.27 o 
   5   2   2      302.27      336.77      9.62 o 
   6   2   2        0.99        1.86      5.75 o 
   7   2   2       37.75       45.26      5.20 o 
   8   2   2       25.18       28.00      5.76 o 
   9   2   2        3.39        6.69     11.96 o 
  10   2   2        1.01       11.50     10.52 o 
 -10   3   2        0.20        7.24      6.92 o 
  -9   3   2       31.12       28.70      7.48 o 
  -8   3   2       11.18       16.67      6.50 o 
  -7   3   2        0.09        4.32      7.73 o 
  -6   3   2       65.33       68.26      4.57 o 
  -5   3   2       79.50       78.94      4.35 o 
  -4   3   2      893.95     1006.08     19.77 o 
  -3   3   2       86.89       76.60      4.93 o 
  -2   3   2     1658.41     1501.31     17.73 o 
  -1   3   2       45.55       47.28      5.18 o 
   0   3   2      171.36      153.84      7.07 o 
   1   3   2      131.19      121.60      5.33 o 
   2   3   2      118.41      165.27      5.81 o 
   3   3   2      345.18      379.78     13.45 o 
   4   3   2       68.58       56.07      4.81 o 
   5   3   2        0.19        4.82      4.29 o 
   6   3   2        0.03        0.09      5.19 o 
   7   3   2       28.51       34.01      6.66 o 
   8   3   2       29.81       22.38      6.17 o 
   9   3   2        0.53       -7.64      7.64 o 
  10   3   2        0.48       -2.63      9.09 o 
 -10   4   2        0.01        3.83      7.04 o 
  -9   4   2        5.65        9.37      6.41 o 
  -8   4   2       21.44       20.88      5.66 o 
  -7   4   2        0.00        0.04      4.12 o 
  -6   4   2       58.20       48.27      7.44 o 
  -5   4   2        0.75        4.61      4.41 o 
  -4   4   2       40.29       46.56      6.70 o 
  -3   4   2       10.56       12.74      4.47 o 
  -2   4   2        1.04        6.91      4.96 o 
  -1   4   2      465.20      455.92     12.85 o 
   0   4   2     1319.96     1229.70     27.51 o 
   1   4   2      214.51      257.93      8.46 o 
   2   4   2        2.11        4.76      5.42 o 
   3   4   2       11.53       14.82      6.16 o 
   4   4   2        4.86        1.72      5.54 o 
   5   4   2      212.79      214.27      7.40 o 
   6   4   2       55.89       68.03      8.92 o 
   7   4   2       10.86        8.61      4.88 o 
   8   4   2        0.98        0.79      5.33 o 
   9   4   2        6.96        4.78      5.76 o 
  -9   5   2        7.88        2.32      6.15 o 
  -8   5   2       13.01       11.52      6.16 o 
  -7   5   2        2.13       11.24      6.80 o 
  -6   5   2        3.69        5.52      7.21 o 
  -5   5   2        1.50        3.96      5.56 o 
  -4   5   2        0.83        6.90      6.06 o 
  -3   5   2       24.49       19.42      5.76 o 
  -2   5   2     1420.73     1457.24     33.24 o 
  -1   5   2      448.55      483.14     10.48 o 
   0   5   2      389.42      376.11     14.32 o 
   1   5   2      942.65      985.57     21.56 o 
   2   5   2      295.51      325.52     11.11 o 
   3   5   2      552.87      537.55     11.72 o 
   4   5   2      390.28      359.95     16.49 o 
   5   5   2       28.87       27.24      7.15 o 
   6   5   2       13.63       16.12      6.58 o 
   7   5   2       79.14       82.70      7.56 o 
   8   5   2       16.02        5.54      5.60 o 
   9   5   2        1.50       15.88     10.20 o 
  -8   6   2       37.37       36.02      6.96 o 
  -7   6   2        1.81        0.94      9.73 o 
  -6   6   2        4.86        5.77      6.32 o 
  -5   6   2       19.65       17.78      8.59 o 
  -4   6   2       53.41       33.38     12.41 o 
  -3   6   2       23.45       23.79      6.83 o 
  -2   6   2        4.60        2.05      8.19 o 
  -1   6   2       24.21       38.31      7.42 o 
   0   6   2      409.83      388.56     12.60 o 
   1   6   2      242.75      235.90     11.14 o 
   2   6   2       27.82       33.75      7.68 o 
   3   6   2      210.17      224.86     13.69 o 
   4   6   2       38.49       39.20     12.93 o 
   5   6   2      197.56      182.67     19.89 o 
   6   6   2       22.09       21.74      7.24 o 
   7   6   2        6.88        2.28      6.82 o 
   8   6   2        1.65       -1.17      5.91 o 
  -8   7   2       33.17       37.23     16.69 o 
  -7   7   2        1.90       11.21      8.66 o 
  -6   7   2       98.67       96.45      8.06 o 
  -5   7   2      110.90      104.30     10.06 o 
  -4   7   2       10.93       15.16     10.20 o 
  -3   7   2      163.76      188.58     16.19 o 
  -2   7   2       53.50       60.24     10.22 o 
  -1   7   2       92.52      125.92     11.52 o 
   0   7   2      229.62      249.89     19.28 o 
   1   7   2       92.14      114.02     13.92 o 
   2   7   2      295.37      309.15     12.99 o 
   3   7   2      322.98      310.58     17.86 o 
   4   7   2        7.84       16.98     10.03 o 
   5   7   2       10.61        2.14      7.53 o 
   6   7   2       10.25        7.58      6.97 o 
   7   7   2        0.34       -0.88      9.63 o 
   8   7   2        2.18        9.79     10.74 o 
  -7   8   2       18.65       19.26      9.91 o 
  -6   8   2        0.28        3.04      7.31 o 
  -5   8   2        8.88        3.29     12.12 o 
  -4   8   2       16.42       25.88      7.42 o 
  -3   8   2        1.60       -7.46      7.46 o 
  -2   8   2        4.37        9.03      7.97 o 
  -1   8   2       79.56       66.03      9.41 o 
   0   8   2       19.04       29.65      8.76 o 
   1   8   2      541.44      545.35     18.17 o 
   2   8   2       97.76      140.39     14.21 o 
   3   8   2       46.81       36.09     10.61 o 
   4   8   2        3.96       16.91     10.59 o 
   5   8   2        2.00      -10.42     10.42 o 
   6   8   2        0.43        7.80      8.45 o 
   7   8   2        0.23        8.82      9.39 o 
  -6   9   2        1.36       -3.10     11.22 o 
  -5   9   2       22.14       15.09      9.77 o 
  -4   9   2        5.98        2.35      8.63 o 
  -3   9   2       19.73       22.62      8.60 o 
  -2   9   2       20.55       20.56     10.42 o 
  -1   9   2      146.54      163.00     20.24 o 
   0   9   2      262.34      291.90     26.07 o 
   1   9   2        1.81       -6.45      8.79 o 
   2   9   2       17.95       14.11     10.57 o 
   3   9   2        2.26        6.51      9.43 o 
   4   9   2        1.74       27.17     13.97 o 
   5   9   2        0.66      -14.80     14.80 o 
  -4  10   2        0.98       -8.70     14.54 o 
  -3  10   2        1.88       -5.73      9.61 o 
  -2  10   2        2.63        8.81     10.10 o 
  -1  10   2        1.04       -0.53     10.19 o 
   0  10   2       17.00       23.49      9.95 o 
   1  10   2      148.49      199.85     16.16 o 
   2  10   2       16.13       13.37     16.34 o 
   3  10   2       16.42       26.62     10.21 o 
   4  10   2        6.04      -16.73     16.73 o 
 -10   1   3        0.01       -2.15      6.07 o 
  -9   1   3        0.36        2.19      5.24 o 
  -8   1   3        0.31        1.70      5.14 o 
  -7   1   3      123.28      102.82      6.53 o 
  -6   1   3      116.72      128.69      5.68 o 
  -5   1   3       83.04      101.39      3.75 o 
  -4   1   3     1813.05     1820.88     14.78 o 
  -3   1   3        7.85        3.46      2.81 o 
  -2   1   3     2651.72     2535.43     21.16 o 
  -1   1   3      559.09      424.47      5.13 o 
   0   1   3      561.21      480.39      5.78 o 
   1   1   3        0.00       12.78      4.81 o 
   2   1   3    17693.64    18887.51    267.03 o 
   3   1   3       63.88       57.42      2.90 o 
   4   1   3      889.47      816.43     11.77 o 
   5   1   3      148.45      147.31      5.07 o 
   6   1   3        9.25        7.70      4.56 o 
   7   1   3        1.89        6.41      4.67 o 
   8   1   3        2.57       -4.73      4.73 o 
   9   1   3        4.03        3.66      5.73 o 
  10   1   3        0.55        4.44      7.65 o 
 -10   2   3        5.73       13.00      7.93 o 
  -9   2   3      113.83      149.21      8.44 o 
  -8   2   3        3.98        2.45      5.15 o 
  -7   2   3      121.32      139.27      6.42 o 
  -6   2   3      747.10      757.28     15.05 o 
  -5   2   3       35.92       33.62      4.93 o 
  -4   2   3      523.19      523.14      9.01 o 
  -3   2   3      807.78      756.33     12.88 o 
  -2   2   3      900.09      808.51     10.04 o 
  -1   2   3        0.05        1.16      4.24 o 
   0   2   3      205.53      268.53      8.64 o 
   1   2   3     3739.75     3653.76     37.77 o 
   2   2   3     1025.50      938.96     13.37 o 
   3   2   3      186.40      160.75      5.36 o 
   4   2   3      348.73      334.79      9.00 o 
   5   2   3       25.28       21.01      4.74 o 
   6   2   3        3.44        8.97      6.30 o 
   7   2   3       11.28       17.59      6.39 o 
   8   2   3        1.17       -1.95      6.46 o 
   9   2   3       37.65       26.39      9.08 o 
  10   2   3        3.44        2.85     10.96 o 
 -10   3   3        3.32        0.93      7.53 o 
  -9   3   3       38.15       23.76      8.69 o 
  -8   3   3      110.88      122.73     12.51 o 
  -7   3   3        2.70        2.49      6.23 o 
  -6   3   3       11.14       11.96      4.29 o 
  -5   3   3      135.87      140.02      8.15 o 
  -4   3   3       12.70       10.76      3.23 o 
  -3   3   3       87.26      115.61      4.69 o 
  -2   3   3      303.17      291.97      7.70 o 
  -1   3   3      106.39       74.83      6.20 o 
   0   3   3      242.36      186.46      6.64 o 
   1   3   3       24.99       31.25      5.25 o 
   2   3   3      273.29      255.86      9.40 o 
   3   3   3     2705.83     2589.85     41.60 o 
   4   3   3       22.94       29.23      5.07 o 
   5   3   3       80.87       88.19      5.57 o 
   6   3   3        1.44        4.58      5.76 o 
   7   3   3       40.85       34.17      7.27 o 
   8   3   3       94.10       87.10      7.01 o 
   9   3   3        0.01        2.24      6.14 o 
  10   3   3        0.33       -0.08      9.38 o 
 -10   4   3        4.01       -2.04      6.78 o 
  -9   4   3        6.55        5.68      5.46 o 
  -8   4   3        2.27       -1.16      4.73 o 
  -7   4   3       61.91       58.51      6.36 o 
  -6   4   3      108.08       98.60      9.23 o 
  -5   4   3       40.19       55.14      9.56 o 
  -4   4   3       19.04       14.24      5.98 o 
  -3   4   3      705.96      746.22     10.46 o 
  -2   4   3      513.19      563.44     11.63 o 
  -1   4   3      442.70      504.97     11.05 o 
   0   4   3      251.02      218.55      7.29 o 
   1   4   3        1.20        7.11      5.12 o 
   2   4   3     1414.40     1327.48     20.16 o 
   3   4   3      122.43      110.53     13.66 o 
   4   4   3       36.04       38.95      6.44 o 
   5   4   3        8.21        7.31      4.87 o 
   6   4   3       69.32       75.19      8.54 o 
   7   4   3        1.38        6.21      4.89 o 
   8   4   3        2.93        4.67      5.41 o 
   9   4   3       16.76       10.66      5.59 o 
  -9   5   3        2.00        4.52      5.34 o 
  -8   5   3       13.23       13.18      6.43 o 
  -7   5   3      109.18      103.20      5.63 o 
  -6   5   3        0.00       -1.29      4.72 o 
  -5   5   3        1.74       -0.21      4.46 o 
  -4   5   3      168.87      185.45      8.25 o 
  -3   5   3        0.08        5.28      6.65 o 
  -2   5   3      573.54      602.87     11.81 o 
  -1   5   3       34.12       27.32      5.78 o 
   0   5   3     1003.92     1014.49     19.70 o 
   1   5   3       10.44       10.61      6.14 o 
   2   5   3      240.24      246.62      8.84 o 
   3   5   3       71.03       75.63     11.29 o 
   4   5   3       15.28        4.93      8.22 o 
   5   5   3        5.85        3.54      5.27 o 
   6   5   3        0.03       -0.48      6.15 o 
   7   5   3        7.82        6.13      6.15 o 
   8   5   3        8.88       12.19      6.25 o 
   9   5   3        0.22       -2.31      6.77 o 
  -8   6   3        9.77       15.31      5.26 o 
  -7   6   3       23.70       20.80      6.05 o 
  -6   6   3       25.82       22.91      6.30 o 
  -5   6   3      199.28      185.41     11.56 o 
  -4   6   3       23.24       13.22     13.18 o 
  -3   6   3        1.48        1.45      5.82 o 
  -2   6   3      835.18      869.57     25.59 o 
  -1   6   3       48.27       59.04      8.82 o 
   0   6   3      195.16      210.10      9.59 o 
   1   6   3      105.76      128.49     12.53 o 
   2   6   3       72.14       75.22     11.60 o 
   3   6   3       67.77       65.09      8.36 o 
   4   6   3       12.10        5.81     11.20 o 
   5   6   3      198.28      205.40      9.32 o 
   6   6   3      113.11      117.34      8.34 o 
   7   6   3        0.20        8.37      9.74 o 
   8   6   3        7.66       16.03      7.12 o 
  -8   7   3        0.24        3.41      5.60 o 
  -7   7   3        1.28       -6.97      7.78 o 
  -6   7   3        3.96       10.74      6.74 o 
  -5   7   3       15.05       20.10      9.41 o 
  -4   7   3      264.12      281.04     18.01 o 
  -3   7   3        1.94        6.30      7.22 o 
  -2   7   3       18.84       22.26     10.34 o 
  -1   7   3       67.08       64.08     10.33 o 
   0   7   3       28.80       24.12      9.56 o 
   1   7   3       55.67       57.13     11.38 o 
   2   7   3      361.78      395.70     16.57 o 
   3   7   3      330.97      312.10     15.61 o 
   4   7   3        4.06       -0.80     12.69 o 
   5   7   3       10.08        1.30      6.97 o 
   6   7   3        5.26        1.74      5.89 o 
   7   7   3        0.16       -0.75      6.79 o 
   8   7   3        2.91       -3.29      9.39 o 
  -7   8   3        5.42        2.86     10.49 o 
  -6   8   3       21.34       21.08      7.75 o 
  -5   8   3       23.97       20.88      8.67 o 
  -4   8   3        0.08       -5.44      6.82 o 
  -3   8   3       47.68       44.87      8.03 o 
  -2   8   3      246.74      287.48     18.22 o 
  -1   8   3      141.65      140.62     17.32 o 
   0   8   3        0.39        4.41     12.38 o 
   1   8   3      346.94      345.12     18.88 o 
   2   8   3       38.57       40.94     11.37 o 
   3   8   3       74.49       79.34     10.16 o 
   4   8   3        1.10       11.83     11.72 o 
   5   8   3        0.36        8.23      7.94 o 
   6   8   3        3.74       10.51      8.25 o 
   7   8   3        0.12        7.35     14.40 o 
  -6   9   3        2.56        8.38     15.57 o 
  -5   9   3        0.50       12.18     13.24 o 
  -4   9   3       39.59       41.98      9.31 o 
  -3   9   3        1.16        2.61      8.68 o 
  -2   9   3       24.49       29.59     10.60 o 
  -1   9   3       63.02       55.76     10.87 o 
   0   9   3       76.43       77.52     10.19 o 
   1   9   3        3.34        6.23      8.84 o 
   2   9   3        0.02       -0.85     12.14 o 
   3   9   3        1.12       11.55      8.82 o 
   4   9   3        6.98       18.45     12.84 o 
   5   9   3        3.07       28.21     14.46 o 
  -4  10   3        0.07       20.29      8.96 o 
  -3  10   3        3.55        1.04     18.41 o 
  -2  10   3       19.67        5.80     13.66 o 
  -1  10   3        9.89        3.03      9.76 o 
   0  10   3        0.48        4.59     10.04 o 
   1  10   3        2.58        2.09     11.42 o 
   2  10   3        0.03        8.79     10.26 o 
   3  10   3        0.02        9.09     12.12 o 
   4  10   3        1.57        7.20     13.97 o 
 -10   0   4       16.46       13.27      9.38 o 
  -9   0   4       83.46       97.50      9.73 o 
  -8   0   4        6.09        8.48      6.56 o 
  -7   0   4      215.60      213.83     13.04 o 
  -6   0   4      298.66      331.37      7.95 o 
  -5   0   4      635.17      648.95      9.97 o 
  -4   0   4      960.01      977.46     14.49 o 
  -3   0   4      370.89      409.68      8.44 o 
  -2   0   4     7163.06     7177.38     76.58 o 
  -1   0   4     1142.37     1266.55     10.41 o 
   1   0   4      113.50       54.08      5.86 o 
   2   0   4     5285.03     4966.18     58.65 o 
   3   0   4     2059.48     2160.35     33.89 o 
   4   0   4      842.89      822.22     11.94 o 
   5   0   4        0.26        3.61      4.12 o 
   6   0   4       26.71       26.20      9.37 o 
   7   0   4        9.31       14.96      9.28 o 
   8   0   4       11.41       26.15      7.83 o 
   9   0   4       13.98       10.59      8.58 o 
  10   0   4        0.81       -3.66      8.57 o 
 -10   1   4        0.93        0.71      5.82 o 
  -9   1   4       23.75       19.83      5.51 o 
  -8   1   4        3.33        5.52      4.36 o 
  -7   1   4      299.65      294.53      7.68 o 
  -6   1   4      138.90      138.51      5.01 o 
  -5   1   4      729.84      786.95     10.91 o 
  -4   1   4        4.67        6.74      2.76 o 
  -3   1   4       39.79       47.35      2.91 o 
  -2   1   4     1144.73     1339.98     12.23 o 
   0   1   4     4927.65     4786.36     44.55 o 
   1   1   4    26291.85    28552.33    637.56 o 
   2   1   4     5777.51     5080.93     50.92 o 
   3   1   4     2024.52     2188.28     19.30 o 
   4   1   4      365.77      334.38      4.63 o 
   5   1   4      199.24      196.06      5.08 o 
   6   1   4       25.22       25.89      4.24 o 
   7   1   4       13.79       17.39      4.83 o 
   8   1   4       18.17        9.16      5.41 o 
   9   1   4        6.18        4.22      5.65 o 
  10   1   4        0.82       -3.96      7.71 o 
 -10   2   4       17.86       14.30      7.42 o 
  -9   2   4       24.41       17.48      6.87 o 
  -8   2   4       28.25       30.44      6.28 o 
  -7   2   4       57.92       61.81      6.48 o 
  -6   2   4       19.59       17.80      5.26 o 
  -5   2   4      917.99     1002.02     16.04 o 
  -4   2   4       19.41        9.21      3.32 o 
  -3   2   4      189.79      186.79      4.17 o 
  -2   2   4      827.31      848.17     10.47 o 
  -1   2   4      240.53      137.04      6.23 o 
   0   2   4      961.70     1125.67     15.11 o 
   1   2   4     8017.47     7325.77     83.35 o 
   2   2   4     7824.54     7767.56    103.27 o 
   3   2   4      195.14      183.63      6.82 o 
   4   2   4        0.13        1.32      3.74 o 
   5   2   4       88.03       96.86      5.47 o 
   6   2   4        1.45       -1.42      5.66 o 
   7   2   4        5.94        5.04      5.93 o 
   8   2   4        3.86       -0.45      6.46 o 
   9   2   4        3.03        5.23      8.67 o 
  10   2   4        0.88       -5.64      9.50 o 
 -10   3   4        1.13        9.57      5.61 o 
  -9   3   4       15.90       20.75      8.84 o 
  -8   3   4        0.68        2.96      7.38 o 
  -7   3   4        0.27        4.85      3.90 o 
  -6   3   4       75.77       73.94      5.30 o 
  -5   3   4      164.79      149.73      6.19 o 
  -4   3   4      285.75      299.51      8.66 o 
  -3   3   4      292.42      334.57      7.24 o 
  -2   3   4      307.69      279.97      4.77 o 
  -1   3   4       44.67       54.31      4.64 o 
   0   3   4     1063.14     1045.10     15.36 o 
   1   3   4      207.12      201.98      7.30 o 
   2   3   4       25.75       13.47      6.17 o 
   3   3   4     1588.60     1518.29     21.73 o 
   4   3   4     1037.38     1034.51     22.44 o 
   5   3   4        2.40        1.76      4.84 o 
   6   3   4      177.23      171.15      9.39 o 
   7   3   4       97.10      102.73     11.27 o 
   8   3   4        3.25        7.65      7.44 o 
   9   3   4        1.88       -4.68      7.52 o 
  10   3   4        8.23       13.83      9.03 o 
 -10   4   4       13.87       31.30     11.06 o 
  -9   4   4        0.00        5.60      5.27 o 
  -8   4   4       12.59        7.46      4.95 o 
  -7   4   4        6.05        8.00      4.11 o 
  -6   4   4      121.45      124.47      9.94 o 
  -5   4   4       54.31       52.37      6.62 o 
  -4   4   4       25.25       14.43      6.20 o 
  -3   4   4       48.30       46.94      4.59 o 
  -2   4   4      559.13      516.64     10.74 o 
  -1   4   4     1247.11     1259.11     24.74 o 
   0   4   4        0.03        2.75      4.70 o 
   1   4   4       94.02       85.47     10.01 o 
   2   4   4      397.61      340.86      7.97 o 
   3   4   4      143.92      155.67      8.62 o 
   4   4   4       34.72       36.14      6.43 o 
   5   4   4      115.47      116.71      6.74 o 
   6   4   4      102.29      120.82      9.48 o 
   7   4   4       12.41       19.43      5.95 o 
   8   4   4        4.59        3.05      6.05 o 
   9   4   4        0.07        2.71      5.85 o 
  -9   5   4        6.94        0.69      7.31 o 
  -8   5   4        1.51        1.06      4.70 o 
  -7   5   4       42.01       25.78      7.40 o 
  -6   5   4       12.77       15.13      5.37 o 
  -5   5   4        0.13        2.10      5.06 o 
  -4   5   4       68.80       92.49      7.15 o 
  -3   5   4        7.75       12.50      6.74 o 
  -2   5   4       11.11       17.11      5.66 o 
  -1   5   4      262.62      333.10     11.31 o 
   0   5   4      625.86      634.47     11.66 o 
   1   5   4      332.99      349.82      9.81 o 
   2   5   4      350.22      368.59     14.49 o 
   3   5   4       35.60       44.35      9.53 o 
   4   5   4      107.68       76.23     10.02 o 
   5   5   4      396.56      382.13     12.40 o 
   6   5   4       94.94      104.05      7.82 o 
   7   5   4        9.20       10.34      5.66 o 
   8   5   4        0.58       -0.17      6.74 o 
   9   5   4        1.45       28.48     17.03 o 
  -8   6   4        0.01        6.07      8.05 o 
  -7   6   4       49.98       37.60      5.93 o 
  -6   6   4        6.36        5.12      5.96 o 
  -5   6   4        8.42        6.69      7.12 o 
  -4   6   4        9.86        0.79     12.54 o 
  -3   6   4       27.63       32.29      8.20 o 
  -2   6   4       20.11       21.26      7.38 o 
  -1   6   4       76.13       85.50      8.81 o 
   0   6   4       30.63       50.44      8.23 o 
   1   6   4       32.74       42.50      7.78 o 
   2   6   4      258.85      305.40     11.40 o 
   3   6   4       37.02       40.27      8.39 o 
   4   6   4       10.89        4.88     12.00 o 
   5   6   4        3.22        3.85      6.27 o 
   6   6   4       33.24       31.63      6.61 o 
   7   6   4        3.71       -3.36     16.23 o 
   8   6   4        5.95        2.17      6.99 o 
  -8   7   4       11.93       -8.53     18.53 o 
  -7   7   4       22.94       10.32      5.55 o 
  -6   7   4        3.80       12.03      6.88 o 
  -5   7   4      202.60      186.65     13.04 o 
  -4   7   4       19.76       10.89      6.76 o 
  -3   7   4      128.01      160.10     12.10 o 
  -2   7   4       12.41       13.68      7.75 o 
  -1   7   4        0.22        3.77      8.31 o 
   0   7   4        1.72       12.37     10.05 o 
   1   7   4       27.27       32.16      8.90 o 
   2   7   4       29.38       36.36      9.51 o 
   3   7   4        1.94        3.29      9.18 o 
   4   7   4        5.34       -2.00     11.07 o 
   5   7   4        2.82        3.33      7.97 o 
   6   7   4       49.79       42.23      6.79 o 
   7   7   4        1.05        4.55      6.77 o 
  -7   8   4        1.79       13.55     17.00 o 
  -6   8   4        4.94        0.93      6.68 o 
  -5   8   4       17.61       13.44      9.33 o 
  -4   8   4       17.01        7.30      7.39 o 
  -3   8   4        1.72        4.32      9.58 o 
  -2   8   4       24.43       20.62     11.73 o 
  -1   8   4       48.07       52.96      9.93 o 
   0   8   4       47.47       56.90      9.14 o 
   1   8   4      147.53      137.61     10.39 o 
   2   8   4      129.43      126.95     13.00 o 
   3   8   4       47.18       53.84     10.38 o 
   4   8   4      152.77      126.38     18.28 o 
   5   8   4        4.23        3.35      8.41 o 
   6   8   4        1.39        5.98      7.56 o 
  -6   9   4        1.62       21.93     17.25 o 
  -5   9   4        4.52        1.92      9.03 o 
  -4   9   4        0.24       23.79      8.95 o 
  -3   9   4        0.02       10.90     12.86 o 
  -2   9   4        8.82       -3.88      8.22 o 
  -1   9   4      115.87      123.45     18.30 o 
   0   9   4        6.51        7.20      9.66 o 
   1   9   4       57.07       34.58     12.02 o 
   2   9   4        5.35       22.94     10.15 o 
   3   9   4        0.70       -7.70     10.54 o 
   4   9   4       13.98       16.94     16.72 o 
   5   9   4        2.50       -2.44     11.12 o 
  -4  10   4        6.20       -2.99      9.64 o 
  -3  10   4        3.23       10.93      8.93 o 
  -2  10   4        1.55       -3.25     10.10 o 
  -1  10   4        3.36       19.58      9.52 o 
   0  10   4        5.25       21.63     11.71 o 
   1  10   4       23.23       27.31     13.10 o 
   2  10   4       24.29       23.50     11.02 o 
   3  10   4        0.15       28.76     12.64 o 
 -10   1   5        5.91        2.82      5.52 o 
  -9   1   5       13.15       11.06      5.01 o 
  -8   1   5        2.21        2.12      4.96 o 
  -7   1   5       94.87      105.31      5.74 o 
  -6   1   5       50.78       56.39      4.40 o 
  -5   1   5        5.87        1.91      3.40 o 
  -4   1   5      854.30      933.30      8.06 o 
  -3   1   5      132.14      127.21      3.04 o 
  -2   1   5      225.31      216.11      6.41 o 
  -1   1   5      390.94      411.44      5.33 o 
   0   1   5      245.84      259.57      4.78 o 
   1   1   5      116.12       78.07      7.40 o 
   2   1   5     3534.04     3540.56     35.38 o 
   3   1   5      141.81      166.74      4.22 o 
   4   1   5      171.06      129.61      3.79 o 
   5   1   5        2.54        7.63      3.44 o 
   6   1   5       44.78       48.77      4.28 o 
   7   1   5        0.01        4.72      5.06 o 
   8   1   5        0.57        1.20      5.00 o 
   9   1   5       20.05       18.77      7.91 o 
  10   1   5        1.25       -0.54     10.00 o 
 -10   2   5        2.20        1.25      8.31 o 
  -9   2   5        8.32        7.05      6.67 o 
  -8   2   5      161.27      179.85      8.09 o 
  -7   2   5      169.03      195.34      8.14 o 
  -6   2   5      494.25      586.62     10.95 o 
  -5   2   5      638.24      538.96     11.78 o 
  -4   2   5       30.58       40.91      3.65 o 
  -3   2   5       91.90       70.43      3.19 o 
  -2   2   5      495.67      467.57      6.23 o 
  -1   2   5       94.77       72.87      4.21 o 
   0   2   5     1364.99     1496.96     17.38 o 
   1   2   5      108.50      117.13      4.95 o 
   2   2   5       41.48       38.02      6.61 o 
   3   2   5      302.67      322.05     12.94 o 
   4   2   5      135.97      135.63      6.75 o 
   5   2   5       39.47       51.85      5.44 o 
   6   2   5        6.03       13.22      6.36 o 
   7   2   5      250.99      274.91     11.26 o 
   8   2   5        0.30        0.41      7.70 o 
   9   2   5       13.92       26.82     12.73 o 
  10   2   5        9.23       -1.52     11.77 o 
 -10   3   5       58.27       27.20      6.92 o 
  -9   3   5       26.76       20.44      4.78 o 
  -8   3   5      110.62      108.42      5.82 o 
  -7   3   5        5.61        9.24      3.70 o 
  -6   3   5      279.39      273.39      9.91 o 
  -5   3   5       12.30       10.21      3.76 o 
  -4   3   5       60.20       61.92      3.82 o 
  -3   3   5      443.55      468.76      8.02 o 
  -2   3   5      318.69      347.12      5.44 o 
  -1   3   5      195.53      168.83      6.87 o 
   0   3   5      517.43      495.46      8.67 o 
   1   3   5     2979.55     3048.77     32.02 o 
   2   3   5     1253.52     1253.90     19.09 o 
   3   3   5      268.35      245.17     11.00 o 
   4   3   5       82.18       86.47      5.33 o 
   5   3   5        0.36        1.83      5.28 o 
   6   3   5      102.35      102.77      7.32 o 
   7   3   5        6.03        6.99      6.84 o 
   8   3   5       14.56        7.81      6.39 o 
   9   3   5        0.00       -9.15      9.15 o 
 -10   4   5        2.90       -3.34     11.13 o 
  -9   4   5        2.70       -1.85      4.83 o 
  -8   4   5       23.22       27.53      5.90 o 
  -7   4   5       46.82       46.68      5.29 o 
  -6   4   5       13.00       15.71      4.39 o 
  -5   4   5       45.26       38.81      5.37 o 
  -4   4   5      111.99      112.71      7.84 o 
  -3   4   5      876.18      841.86     14.41 o 
  -2   4   5     2703.09     2808.85     53.31 o 
  -1   4   5      594.70      614.80     10.48 o 
   0   4   5        1.74       -3.49      4.76 o 
   1   4   5       59.74       62.43      6.00 o 
   2   4   5      293.42      314.62      8.97 o 
   3   4   5      523.99      536.95     13.66 o 
   4   4   5      103.76      106.01      8.99 o 
   5   4   5        4.06       -5.80      5.80 o 
   6   4   5        3.61        1.93      5.36 o 
   7   4   5        1.27        1.23      5.65 o 
   8   4   5       61.41       54.78      8.74 o 
   9   4   5       24.65       12.48      5.96 o 
  -9   5   5       25.61       24.72      7.18 o 
  -8   5   5        5.52        9.14      4.60 o 
  -7   5   5       33.29       27.96      5.61 o 
  -6   5   5       71.18       87.98     15.59 o 
  -5   5   5       13.90       11.37      4.75 o 
  -4   5   5       75.42       91.30      9.20 o 
  -3   5   5      280.66      285.96      7.19 o 
  -2   5   5        2.97        1.31      5.83 o 
  -1   5   5      128.86      130.66      6.75 o 
   0   5   5       38.23       38.77      7.30 o 
   1   5   5        7.84        8.74      6.08 o 
   2   5   5        9.23        7.17      5.74 o 
   3   5   5      151.70      145.54     11.35 o 
   4   5   5        7.07        6.75     11.73 o 
   5   5   5       23.92       26.31      5.86 o 
   6   5   5       43.76       39.68      6.31 o 
   7   5   5        2.82       -1.69      6.98 o 
   8   5   5        0.28        0.55      6.23 o 
   9   5   5       23.37       17.36      9.72 o 
  -8   6   5       17.91       19.11      5.62 o 
  -7   6   5       81.85       76.63      9.72 o 
  -6   6   5        0.85        7.15      4.57 o 
  -5   6   5        8.37        4.49      6.78 o 
  -4   6   5       21.71       13.53      8.86 o 
  -3   6   5       62.69       63.05      8.19 o 
  -2   6   5       72.19       63.57      8.69 o 
  -1   6   5       88.36      106.90      9.66 o 
   0   6   5        3.37        3.83      7.57 o 
   1   6   5        2.32        5.62      9.15 o 
   2   6   5      113.93      110.91     12.85 o 
   3   6   5      258.87      284.28     11.66 o 
   4   6   5      195.51      196.33     17.12 o 
   5   6   5        0.33        1.44      6.94 o 
   6   6   5       45.91       38.48      6.64 o 
   7   6   5       10.23       19.87      8.05 o 
   8   6   5        0.29        7.47      6.88 o 
  -8   7   5       12.28       16.72     17.99 o 
  -7   7   5        6.02        2.91      5.45 o 
  -6   7   5       44.52       51.68     11.64 o 
  -5   7   5        0.90       -1.80      9.73 o 
  -4   7   5      125.17      135.72      8.12 o 
  -3   7   5       37.42       40.28     10.43 o 
  -2   7   5        9.22        4.54     12.37 o 
  -1   7   5       35.69       45.79     11.02 o 
   0   7   5       62.86       85.14     10.45 o 
   1   7   5      272.98      259.98     14.93 o 
   2   7   5      135.17      148.15     10.66 o 
   3   7   5       53.36       62.19      9.24 o 
   4   7   5       29.38       47.02     10.94 o 
   5   7   5       40.65       32.16      7.78 o 
   6   7   5        4.43        2.99      6.40 o 
   7   7   5        7.35       10.97      7.87 o 
  -7   8   5        4.77       11.48     13.41 o 
  -6   8   5       18.97       17.54      6.15 o 
  -5   8   5        0.72       -0.37      8.38 o 
  -4   8   5       27.48        7.38      9.67 o 
  -3   8   5       54.62       59.65     10.71 o 
  -2   8   5       66.73       85.25     12.52 o 
  -1   8   5       90.41       99.50      9.32 o 
   0   8   5      190.63      191.11     11.96 o 
   1   8   5        6.04       -4.16     10.11 o 
   2   8   5       73.78       73.74      9.37 o 
   3   8   5       98.02      111.05     13.98 o 
   4   8   5       16.19        8.53     11.35 o 
   5   8   5       13.57       15.31      9.24 o 
   6   8   5        2.50       -3.96      8.07 o 
  -5   9   5        2.15        4.74     10.99 o 
  -4   9   5       36.31       70.32     11.41 o 
  -3   9   5       49.90       39.37     11.00 o 
  -2   9   5       19.99       16.63     12.45 o 
  -1   9   5        0.31       -8.03      9.64 o 
   0   9   5       31.79       32.04     12.71 o 
   1   9   5        0.00       -6.13      9.23 o 
   2   9   5        5.21        6.23      9.84 o 
   3   9   5        7.16        9.75     11.29 o 
   4   9   5       28.69       57.52     13.04 o 
   5   9   5        1.72       -0.97     11.77 o 
  -4  10   5        0.08        0.86      9.73 o 
  -3  10   5        3.65       16.49      9.78 o 
  -2  10   5       13.77        1.51      8.90 o 
  -1  10   5       19.76       30.54     10.84 o 
   0  10   5        8.21       -7.08      9.46 o 
   1  10   5       14.21       15.39     10.52 o 
   2  10   5        6.05        8.92     14.39 o 
   3  10   5        1.64        2.60     10.64 o 
 -10   0   6       15.67        7.73      9.01 o 
  -9   0   6        3.99       -1.55     11.16 o 
  -8   0   6       32.45       39.49      9.08 o 
  -7   0   6      143.90      158.47     11.26 o 
  -6   0   6      142.29      137.65      8.93 o 
  -5   0   6        8.22       12.32      3.88 o 
  -4   0   6      234.97      215.09      7.14 o 
  -3   0   6     1487.55     1678.99     17.99 o 
  -2   0   6     1610.14     1395.36     14.30 o 
  -1   0   6     1697.33     1267.81     12.77 o 
   0   0   6      385.54      570.68      7.76 o 
   1   0   6       20.84       11.38      1.85 o 
   2   0   6     2177.98     2188.66     31.86 o 
   3   0   6      983.93      995.28     12.83 o 
   4   0   6       19.99       21.62      4.89 o 
   5   0   6      528.10      550.75     15.02 o 
   6   0   6       25.82       36.20      5.62 o 
   7   0   6       10.49        2.29      5.95 o 
   8   0   6        4.71        9.14     11.29 o 
   9   0   6       35.36       33.25      9.71 o 
  10   0   6        1.98        5.42      8.42 o 
 -10   1   6        6.02       13.44      8.24 o 
  -9   1   6       25.09       25.31      5.86 o 
  -8   1   6       76.15       78.65      5.93 o 
  -7   1   6       32.95       37.38      5.18 o 
  -6   1   6       29.53       21.79      4.10 o 
  -5   1   6        0.08        0.98      2.50 o 
  -4   1   6      464.95      467.83      5.23 o 
  -3   1   6      353.96      376.89      4.02 o 
  -2   1   6     6073.33     5178.58     55.40 o 
  -1   1   6      515.38      659.73      6.61 o 
   0   1   6     1183.82     1279.01     12.69 o 
   1   1   6     1468.15     1542.43     39.86 o 
   2   1   6     3364.92     3155.85     44.51 o 
   3   1   6      761.33      679.24     13.96 o 
   4   1   6       94.51       83.51      4.51 o 
   5   1   6      208.43      193.99      5.49 o 
   6   1   6        3.24        2.83      4.99 o 
   7   1   6      105.66       98.44      6.04 o 
   8   1   6        0.21       -0.27      4.72 o 
   9   1   6       11.82        7.40      7.63 o 
  10   1   6        0.21       14.25      6.77 o 
 -10   2   6       25.64       25.06      6.83 o 
  -9   2   6        0.40        1.50      5.75 o 
  -8   2   6      122.71      135.57      9.13 o 
  -7   2   6       16.36       25.78      6.53 o 
  -6   2   6       29.57       40.70      5.02 o 
  -5   2   6      105.09      109.37      4.98 o 
  -4   2   6      605.16      606.99      8.50 o 
  -3   2   6        2.73        2.06      4.22 o 
  -2   2   6      709.95      615.44      6.47 o 
  -1   2   6      196.70      142.95      5.02 o 
   0   2   6     2314.96     1875.41     21.23 o 
   1   2   6      118.84      144.11      6.60 o 
   2   2   6      233.54      191.63     10.42 o 
   3   2   6      126.55      113.99      4.59 o 
   4   2   6      671.49      731.57     12.88 o 
   5   2   6      139.01      165.62      8.33 o 
   6   2   6        8.77       20.71      5.33 o 
   7   2   6       42.86       38.28      7.07 o 
   8   2   6        0.17       -7.00      7.00 o 
   9   2   6        2.47        9.54      9.76 o 
  10   2   6        0.91        7.89     10.23 o 
 -10   3   6        3.50       -1.53      5.49 o 
  -9   3   6       13.11        8.92      4.24 o 
  -8   3   6       28.43       31.69      4.65 o 
  -7   3   6       35.30       27.62      4.68 o 
  -6   3   6       55.39       63.04      4.72 o 
  -5   3   6        2.56        4.51      2.78 o 
  -4   3   6       12.32       11.02      2.72 o 
  -3   3   6      148.20      140.09      5.00 o 
  -2   3   6       97.46      102.42      5.55 o 
  -1   3   6      129.39       97.87      4.65 o 
   0   3   6      704.14      649.07      9.05 o 
   1   3   6        0.42        1.14      3.91 o 
   2   3   6      644.55      572.28     11.92 o 
   3   3   6       62.47       62.42      9.09 o 
   4   3   6      122.50      108.46      4.97 o 
   5   3   6      694.04      720.59     15.52 o 
   6   3   6       27.58       32.20      9.28 o 
   7   3   6        2.57        4.09      5.10 o 
   8   3   6       24.60       10.20      5.73 o 
   9   3   6        2.68       -1.90      9.42 o 
  -9   4   6        3.54       -7.09      7.09 o 
  -8   4   6       10.04       11.41      4.32 o 
  -7   4   6        8.72        6.65      4.44 o 
  -6   4   6       18.64       16.21      4.09 o 
  -5   4   6        0.70       -0.28      5.21 o 
  -4   4   6       23.01       24.61      2.99 o 
  -3   4   6      374.74      461.15      8.94 o 
  -2   4   6       93.52      110.10      5.45 o 
  -1   4   6      321.69      296.29      7.47 o 
   0   4   6       36.21       43.32      6.32 o 
   1   4   6       52.79       60.35      6.53 o 
   2   4   6        4.54        8.27      5.77 o 
   3   4   6      250.27      241.02     11.51 o 
   4   4   6       21.64       23.33      5.57 o 
   5   4   6       49.41       33.04      6.40 o 
   6   4   6       84.17       89.09      7.25 o 
   7   4   6       77.19       82.29      6.60 o 
   8   4   6        0.01        4.35      5.53 o 
   9   4   6        4.64        2.18      5.66 o 
  -9   5   6       10.48       28.73     10.19 o 
  -8   5   6        0.01       -2.16      5.00 o 
  -7   5   6      137.78      136.14      6.49 o 
  -6   5   6       20.09       20.78      4.93 o 
  -5   5   6       32.79       26.66      5.78 o 
  -4   5   6       48.43       44.65      7.93 o 
  -3   5   6       13.21       17.03      6.23 o 
  -2   5   6      539.89      558.08     15.52 o 
  -1   5   6      170.81      207.38      9.59 o 
   0   5   6      140.77      153.50      8.11 o 
   1   5   6      131.05      145.90      7.42 o 
   2   5   6       91.35      120.79      8.02 o 
   3   5   6      254.39      234.33     19.23 o 
   4   5   6      747.57      702.51     33.72 o 
   5   5   6      181.95      188.64      7.98 o 
   6   5   6      140.15      146.86      8.72 o 
   7   5   6        0.39       -3.63      7.07 o 
   8   5   6        0.00       12.29      8.20 o 
   9   5   6        2.99       -0.41      6.12 o 
  -8   6   6       13.23       25.17     13.56 o 
  -7   6   6       38.59       32.31      6.42 o 
  -6   6   6        1.30        0.97      4.87 o 
  -5   6   6      102.64       69.31     19.64 o 
  -4   6   6        1.64        5.27      9.04 o 
  -3   6   6       46.69       51.38     12.76 o 
  -2   6   6       80.14       76.12      7.85 o 
  -1   6   6      118.40      166.57     12.07 o 
   0   6   6      213.50      234.59     10.03 o 
   1   6   6        5.16        2.51      7.10 o 
   2   6   6       80.20       98.50     10.05 o 
   3   6   6      117.47       85.97     11.95 o 
   4   6   6      737.04      737.48     20.66 o 
   5   6   6        0.03        5.43      6.01 o 
   6   6   6       57.51       47.18      9.33 o 
   7   6   6        1.01       14.84      6.12 o 
   8   6   6        0.71        2.92      6.15 o 
  -8   7   6        1.79       22.69     14.14 o 
  -7   7   6        0.09       -4.20      6.73 o 
  -6   7   6       51.02       53.02     12.66 o 
  -5   7   6       27.34       19.65      9.30 o 
  -4   7   6       16.66       13.56      6.81 o 
  -3   7   6      100.79      108.89     14.43 o 
  -2   7   6       46.36       59.03      9.38 o 
  -1   7   6      141.56      127.19      9.98 o 
   0   7   6       28.61       24.36     10.60 o 
   1   7   6        0.49        0.23      8.50 o 
   2   7   6      214.45      233.22     13.12 o 
   3   7   6        5.62       -1.62      7.43 o 
   4   7   6        0.28        5.12     16.41 o 
   5   7   6       87.93       74.54     10.40 o 
   6   7   6        9.47        6.55      6.22 o 
   7   7   6        0.76        1.71      8.69 o 
  -7   8   6       13.44       33.64     16.65 o 
  -6   8   6        0.04        2.84      5.13 o 
  -5   8   6       12.64       11.14     10.81 o 
  -4   8   6       11.90       16.91      9.05 o 
  -3   8   6       44.26       41.16      8.23 o 
  -2   8   6        0.10       -1.77      7.90 o 
  -1   8   6       53.62       64.36     11.87 o 
   0   8   6       10.39       12.54      9.82 o 
   1   8   6       43.37       41.67      9.78 o 
   2   8   6      371.74      434.18     16.71 o 
   3   8   6      126.54      142.45     16.95 o 
   4   8   6       52.44       40.31     20.06 o 
   5   8   6       41.60       42.46      8.28 o 
   6   8   6        4.46        0.66      8.28 o 
  -5   9   6        5.95        3.83      9.85 o 
  -4   9   6       38.96       38.90      9.82 o 
  -3   9   6       54.69       65.20      9.61 o 
  -2   9   6       21.25       24.62     13.28 o 
  -1   9   6       11.60        4.68      9.13 o 
   0   9   6       21.70       26.59     10.12 o 
   1   9   6       21.81       22.13      9.18 o 
   2   9   6        8.68       18.90     11.62 o 
   3   9   6        6.12       13.78     11.45 o 
   4   9   6        0.93      -11.95     12.86 o 
   5   9   6        0.01       16.22     14.25 o 
  -3  10   6        0.00        9.95     11.17 o 
  -2  10   6        0.69        9.51     11.73 o 
  -1  10   6       28.86       21.00     12.76 o 
   0  10   6       15.92       24.10     10.00 o 
   1  10   6       17.38       25.34     12.51 o 
   2  10   6        0.61        0.99     11.61 o 
   3  10   6       12.81       13.10     14.81 o 
 -10   1   7        1.98        7.14      5.48 o 
  -9   1   7        1.78        6.18      5.73 o 
  -8   1   7        3.88        1.01      4.05 o 
  -7   1   7       24.57       17.33      4.29 o 
  -6   1   7      163.91      153.14      6.23 o 
  -5   1   7      213.33      212.08      4.49 o 
  -4   1   7      213.14      217.68      6.20 o 
  -3   1   7     1206.58     1217.23     12.39 o 
  -2   1   7        6.42       15.07      2.63 o 
  -1   1   7       76.77       74.62      3.18 o 
   0   1   7      745.46      633.22      7.57 o 
   1   1   7      398.28      408.09      5.59 o 
   2   1   7     3108.85     3052.79     51.32 o 
   3   1   7       14.14       22.17      6.33 o 
   4   1   7       60.98       73.43      6.70 o 
   5   1   7        0.26       -2.94      3.71 o 
   6   1   7        2.59        3.28      4.22 o 
   7   1   7       14.94       17.11      4.50 o 
   8   1   7        1.45       -6.10      7.04 o 
   9   1   7        2.72       12.54      5.87 o 
  10   1   7       13.35       22.88     11.00 o 
 -10   2   7        1.44        1.53      6.31 o 
  -9   2   7        5.05       -3.35      5.89 o 
  -8   2   7      192.43      193.09     10.27 o 
  -7   2   7        0.91       -1.69      5.41 o 
  -6   2   7      105.36      110.73      5.83 o 
  -5   2   7       96.49      112.53      5.67 o 
  -4   2   7       91.93       85.33      2.62 o 
  -3   2   7      348.96      301.52      8.10 o 
  -2   2   7     1011.48      923.12     22.57 o 
  -1   2   7      946.52      933.63     10.39 o 
   0   2   7      766.29      739.56      8.88 o 
   1   2   7        0.05        1.79      4.68 o 
   2   2   7      476.38      440.30     11.05 o 
   3   2   7     2268.71     2436.31     26.23 o 
   4   2   7      678.03      714.30     10.37 o 
   5   2   7      173.37      174.24      8.12 o 
   6   2   7      117.15      136.43     10.44 o 
   7   2   7      135.27      140.76      8.30 o 
   8   2   7       47.47       59.44     13.33 o 
   9   2   7        5.69       -2.22      8.62 o 
 -10   3   7       55.56       62.26     10.16 o 
  -9   3   7       14.30        5.49      4.77 o 
  -8   3   7      134.75      131.83      6.13 o 
  -7   3   7        5.56        6.93      5.80 o 
  -6   3   7       26.36       30.17      4.05 o 
  -5   3   7      106.98      100.10      4.52 o 
  -4   3   7       22.13       21.89      4.08 o 
  -3   3   7       59.44       55.35      6.63 o 
  -2   3   7       61.80       60.64      3.59 o 
  -1   3   7       71.74       83.92      5.95 o 
   0   3   7      173.06      200.58      5.40 o 
   1   3   7     1922.37     2062.06     24.16 o 
   2   3   7      470.60      466.38     11.36 o 
   3   3   7       43.46       45.03      8.61 o 
   4   3   7      793.06      831.93     13.15 o 
   5   3   7        0.45       -3.42      5.34 o 
   6   3   7      280.36      322.80      9.56 o 
   7   3   7       14.37       16.67      5.07 o 
   8   3   7        8.24        1.90      8.64 o 
   9   3   7       27.92       24.60      8.67 o 
  -9   4   7       18.96        5.63      3.55 o 
  -8   4   7        0.10        2.12      3.65 o 
  -7   4   7       34.95       34.06      4.37 o 
  -6   4   7       33.04       25.81      4.88 o 
  -5   4   7      308.74      354.95     12.60 o 
  -4   4   7      165.00      166.58      4.83 o 
  -3   4   7        2.61       -1.88      3.23 o 
  -2   4   7      388.01      429.96     10.24 o 
  -1   4   7      602.65      624.56     12.74 o 
   0   4   7     1498.93     1694.39     22.30 o 
   1   4   7       81.90       90.95      6.57 o 
   2   4   7       59.26       83.82      6.02 o 
   3   4   7      117.84      125.00     11.85 o 
   4   4   7        7.80        0.93      7.90 o 
   5   4   7       11.93       17.68      5.01 o 
   6   4   7      328.21      325.68     13.56 o 
   7   4   7      141.77      168.47     15.31 o 
   8   4   7       43.71       23.90      7.09 o 
   9   4   7        5.74        9.50      7.48 o 
  -9   5   7       26.44       12.18     12.03 o 
  -8   5   7       11.68        3.92      3.32 o 
  -7   5   7        7.48        7.55      4.43 o 
  -6   5   7       35.27       31.10      6.97 o 
  -5   5   7        2.38        4.03      5.76 o 
  -4   5   7        3.77        4.78      7.33 o 
  -3   5   7        6.62       13.52      5.19 o 
  -2   5   7      119.49      125.82      6.72 o 
  -1   5   7       94.05       90.69      8.19 o 
   0   5   7        6.54        5.37      6.26 o 
   1   5   7        5.90       11.67      6.48 o 
   2   5   7       50.75       51.96      8.98 o 
   3   5   7       23.88       18.38      8.99 o 
   4   5   7      467.75      453.29     17.83 o 
   5   5   7        6.41        4.82      5.58 o 
   6   5   7       22.08       24.55      7.56 o 
   7   5   7       27.03       18.80      6.49 o 
   8   5   7        2.43       -2.92      7.50 o 
  -8   6   7        0.04        1.13     11.93 o 
  -7   6   7        0.56        6.41      4.68 o 
  -6   6   7        0.00        0.25      5.20 o 
  -5   6   7       16.42       11.59      7.80 o 
  -4   6   7        0.55       -6.55      6.55 o 
  -3   6   7        3.22        1.42      6.35 o 
  -2   6   7       75.26       83.78      8.24 o 
  -1   6   7      270.23      297.35     13.67 o 
   0   6   7      123.75      148.09      9.11 o 
   1   6   7      370.48      360.51     11.63 o 
   2   6   7      101.09      114.09      9.06 o 
   3   6   7        6.58        3.47     12.42 o 
   4   6   7       86.10      109.05     12.20 o 
   5   6   7       65.42       68.58      6.99 o 
   6   6   7        5.66        2.98      6.16 o 
   7   6   7       12.98        8.64      7.65 o 
   8   6   7        0.55       16.37      8.15 o 
  -8   7   7        6.15        5.07     12.34 o 
  -7   7   7       49.87       66.24     16.85 o 
  -6   7   7        0.24        6.99      5.41 o 
  -5   7   7       55.62       52.27      9.24 o 
  -4   7   7        8.88        1.64      5.14 o 
  -3   7   7        7.78       -6.02     10.05 o 
  -2   7   7        4.09        4.98      8.57 o 
  -1   7   7       51.74       53.13     11.46 o 
   0   7   7      102.06      106.56     13.18 o 
   1   7   7       38.49       45.07      9.40 o 
   2   7   7       16.14       20.35      9.71 o 
   3   7   7      182.37      197.54     19.29 o 
   4   7   7       19.81       24.13     10.43 o 
   5   7   7       13.60        9.74      7.60 o 
   6   7   7       16.10        0.55      6.35 o 
   7   7   7        3.33       18.76      9.50 o 
  -7   8   7        0.01      -13.27     13.36 o 
  -6   8   7        1.79       -1.03      6.70 o 
  -5   8   7        1.85       20.49     10.69 o 
  -4   8   7       13.31        5.39     10.08 o 
  -3   8   7       16.73       22.07      6.85 o 
  -2   8   7       86.19       73.13     15.42 o 
  -1   8   7      111.54      136.29     10.54 o 
   0   8   7       11.54        7.94      7.93 o 
   1   8   7       64.65       54.44     10.77 o 
   2   8   7       70.56       62.25     10.72 o 
   3   8   7       27.02       24.57      8.86 o 
   4   8   7       22.55       22.49     13.09 o 
   5   8   7       18.90        9.06      8.14 o 
   6   8   7        9.71       12.85     11.91 o 
  -5   9   7       15.47        7.94     10.94 o 
  -4   9   7        1.30       -0.61      9.20 o 
  -3   9   7        9.25       17.56      9.07 o 
  -2   9   7        8.80       18.36      8.15 o 
  -1   9   7       11.33        8.91      9.43 o 
   0   9   7        0.97        5.40      8.53 o 
   1   9   7        6.40       -4.27     10.90 o 
   2   9   7       29.77       31.12     10.43 o 
   3   9   7        3.97        5.81      9.98 o 
   4   9   7       27.26       31.93     13.51 o 
   5   9   7        1.73        6.84     13.13 o 
  -3  10   7       19.68       25.50     10.35 o 
  -2  10   7        5.92       11.83     12.79 o 
  -1  10   7        0.07      -10.60     10.60 o 
   0  10   7        1.66        4.70     12.53 o 
   1  10   7        1.46        0.85     11.40 o 
   2  10   7       24.03       37.93     12.74 o 
   3  10   7        1.19        1.56     14.82 o 
 -10   0   8        0.50       -7.87      7.87 o 
  -9   0   8       28.65       33.77      7.12 o 
  -8   0   8        3.57        7.08      5.90 o 
  -7   0   8      124.68      130.70      7.15 o 
  -6   0   8      101.18       98.68     10.19 o 
  -5   0   8      117.47      140.06      6.49 o 
  -4   0   8     2578.46     2521.26     27.38 o 
  -3   0   8     1758.07     1729.42     17.51 o 
  -2   0   8       61.00       56.69      3.87 o 
  -1   0   8      281.43      200.06      5.38 o 
   0   0   8      470.40      613.40      7.97 o 
   1   0   8     1323.90     1176.45     14.96 o 
   2   0   8       35.00       46.19      9.98 o 
   3   0   8     2287.99     2256.29     42.87 o 
   4   0   8       11.64        8.41      2.77 o 
   5   0   8       17.35       15.02      5.75 o 
   6   0   8      491.21      553.27     14.21 o 
   7   0   8       27.50       24.54      8.49 o 
   8   0   8        2.40        8.02      5.94 o 
   9   0   8       62.66       61.93     10.18 o 
  10   0   8       11.07        4.12      8.03 o 
 -10   1   8        1.08        4.52      5.11 o 
  -9   1   8        0.09        1.74      5.08 o 
  -8   1   8        0.23        4.21      4.07 o 
  -7   1   8       43.29       52.73      6.08 o 
  -6   1   8        4.59        4.88      3.29 o 
  -5   1   8       68.93       68.10      3.03 o 
  -4   1   8      414.15      430.36      7.44 o 
  -3   1   8      676.52      703.74      6.70 o 
  -2   1   8     1461.64     1640.88     10.92 o 
  -1   1   8       81.30       42.50      3.11 o 
   0   1   8      871.45      892.22      8.21 o 
   1   1   8       39.08       30.54      2.67 o 
   2   1   8      272.98      276.26      8.21 o 
   3   1   8      376.13      381.49     17.66 o 
   4   1   8       41.79       53.54      7.58 o 
   5   1   8        2.02        5.82      3.62 o 
   6   1   8        1.55        1.43      4.20 o 
   7   1   8       71.48      100.26      9.90 o 
   8   1   8        5.47        0.95      4.70 o 
   9   1   8       12.32        9.10      8.37 o 
 -10   2   8        8.24       -5.98      6.54 o 
  -9   2   8        1.93       -1.37      5.52 o 
  -8   2   8        5.33        0.62      6.30 o 
  -7   2   8        1.48       -2.21      5.39 o 
  -6   2   8      186.44      195.39      6.17 o 
  -5   2   8       13.38       21.27      3.91 o 
  -4   2   8     1350.13     1355.93     15.02 o 
  -3   2   8      260.07      283.67     13.89 o 
  -2   2   8       81.98       73.04      7.35 o 
  -1   2   8        1.84        4.15      2.59 o 
   0   2   8      457.75      350.72      6.84 o 
   1   2   8      257.28      281.93      6.93 o 
   2   2   8     1576.45     1662.12     24.40 o 
   3   2   8      308.65      321.62      5.43 o 
   4   2   8       26.43       35.07      3.83 o 
   5   2   8      588.67      563.89     17.58 o 
   6   2   8       58.21       72.11      7.70 o 
   7   2   8       12.89       11.09      6.41 o 
   8   2   8        1.77        3.79      8.91 o 
   9   2   8       20.14       28.93      8.10 o 
 -10   3   8       11.17       24.39      8.95 o 
  -9   3   8       19.76       16.47      5.88 o 
  -8   3   8       46.11       43.98      5.30 o 
  -7   3   8       10.91        7.95      3.94 o 
  -6   3   8       54.31       39.77      6.39 o 
  -5   3   8      225.85      270.18     10.05 o 
  -4   3   8       42.46       37.94      6.21 o 
  -3   3   8        2.60        9.65      7.29 o 
  -2   3   8      906.15      872.10      8.97 o 
  -1   3   8      666.73      592.63      8.68 o 
   0   3   8     6951.94     7203.44     85.48 o 
   1   3   8       51.57       57.68      4.85 o 
   2   3   8        0.04        1.28      6.93 o 
   3   3   8     3750.60     3561.38     90.57 o 
   4   3   8        5.89       11.55      3.98 o 
   5   3   8       48.49       67.01      5.95 o 
   6   3   8       37.82       42.71      6.18 o 
   7   3   8       32.85       22.60      8.36 o 
   8   3   8       13.03        8.25     10.42 o 
   9   3   8        5.15        8.17      8.42 o 
  -9   4   8        1.24       11.95      8.97 o 
  -8   4   8       10.65       10.80      3.74 o 
  -7   4   8        9.30       12.46      3.85 o 
  -6   4   8        0.01       -0.15      3.13 o 
  -5   4   8        4.19        0.73      4.41 o 
  -4   4   8       20.54       20.54      2.83 o 
  -3   4   8      255.78      263.24      7.69 o 
  -2   4   8       87.55       74.17      4.47 o 
  -1   4   8      440.25      447.36      8.09 o 
   0   4   8       69.39       66.52      6.07 o 
   1   4   8        0.80       -0.15      4.77 o 
   2   4   8      485.86      507.54     15.14 o 
   3   4   8        0.69       -2.36      7.59 o 
   4   4   8      319.23      294.55      8.09 o 
   5   4   8      218.42      201.37      8.64 o 
   6   4   8       14.24       17.23      5.25 o 
   7   4   8       55.68       58.67      7.03 o 
   8   4   8        1.77        4.59      5.30 o 
   9   4   8       20.05       30.29      8.14 o 
  -9   5   8       14.71       22.70     10.34 o 
  -8   5   8        2.95        5.56      3.48 o 
  -7   5   8        0.29        2.11      3.07 o 
  -6   5   8        0.29        0.77      3.23 o 
  -5   5   8        8.67        5.32      3.20 o 
  -4   5   8       15.90       17.22      6.89 o 
  -3   5   8       56.55       56.79      4.45 o 
  -2   5   8       40.20       29.08      5.80 o 
  -1   5   8     1065.93     1105.62     24.97 o 
   0   5   8      151.86      161.02      8.48 o 
   1   5   8       38.23       55.12      7.24 o 
   2   5   8       42.36       57.68      7.62 o 
   3   5   8        8.21        9.16      8.92 o 
   4   5   8       15.14        6.65     10.26 o 
   5   5   8      130.16      129.82     10.31 o 
   6   5   8       82.42       81.32      6.45 o 
   7   5   8       10.23       14.78      7.91 o 
   8   5   8        3.18        3.57      6.96 o 
  -8   6   8        3.83       26.71     10.09 o 
  -7   6   8        0.52        3.03      2.67 o 
  -6   6   8       45.99       40.38      4.81 o 
  -5   6   8        3.03       -1.04      4.81 o 
  -4   6   8        5.97       12.73     12.91 o 
  -3   6   8       65.71       59.58      8.58 o 
  -2   6   8       60.78       55.92      6.99 o 
  -1   6   8        0.01       -5.34      6.67 o 
   0   6   8        1.45       -3.46      8.25 o 
   1   6   8      458.10      450.84     12.73 o 
   2   6   8      169.39      174.71     19.37 o 
   3   6   8       89.31       81.42     13.68 o 
   4   6   8       52.35       47.54     12.67 o 
   5   6   8       14.56       12.48      6.68 o 
   6   6   8        1.14       -1.71      7.43 o 
   7   6   8        0.21        3.52      7.90 o 
   8   6   8        6.16       11.54      6.78 o 
  -8   7   8        1.24        0.09     16.00 o 
  -7   7   8        1.54       -4.77      9.74 o 
  -6   7   8        0.04       -1.04      7.28 o 
  -5   7   8        0.07       -1.33      8.21 o 
  -4   7   8       86.50       87.77      7.24 o 
  -3   7   8      174.56      163.59     12.05 o 
  -2   7   8       41.76       30.70      9.67 o 
  -1   7   8       56.38       61.32      8.62 o 
   0   7   8      135.13      142.30     12.43 o 
   1   7   8       21.32       23.15     11.10 o 
   2   7   8        0.51       -4.69      7.98 o 
   3   7   8      124.31      132.55     13.67 o 
   4   7   8       18.77       28.21     12.12 o 
   5   7   8       16.63       16.29      7.94 o 
   6   7   8       21.71       19.87      9.33 o 
   7   7   8        2.38        1.74     10.06 o 
  -7   8   8        2.24        5.04     11.95 o 
  -6   8   8        8.69       31.34     13.38 o 
  -5   8   8        3.35       -7.97     10.03 o 
  -4   8   8        1.67        2.49      7.06 o 
  -3   8   8       50.48       57.30      8.62 o 
  -2   8   8       34.20       29.27      8.59 o 
  -1   8   8       96.62      118.13      9.19 o 
   0   8   8      205.51      199.14     13.28 o 
   1   8   8        1.45       -9.24      9.24 o 
   2   8   8        1.39        1.57      7.94 o 
   3   8   8       33.45       27.75     15.20 o 
   4   8   8        7.47        6.79     11.15 o 
   5   8   8       41.28       39.07      8.21 o 
   6   8   8        3.89        6.52      7.33 o 
  -5   9   8       56.84       53.85     13.14 o 
  -4   9   8       14.56       15.56      9.80 o 
  -3   9   8       54.42       56.35      8.52 o 
  -2   9   8        9.97       24.43     13.94 o 
  -1   9   8        2.12       -1.28      9.05 o 
   0   9   8        0.15       -6.77     13.86 o 
   1   9   8        2.38       14.07      9.00 o 
   2   9   8        5.65       11.81      9.93 o 
   3   9   8       26.63       36.26     10.98 o 
   4   9   8        0.01       16.44     16.44 o 
   5   9   8        3.29       12.42     17.27 o 
  -3  10   8        4.76       14.66     11.21 o 
  -2  10   8       21.40       32.10     10.43 o 
  -1  10   8        0.52        9.38     10.08 o 
   0  10   8        1.44        9.74     10.25 o 
   1  10   8        1.11       -6.45     11.69 o 
   2  10   8        7.42       -1.26     10.22 o 
 -10   1   9        0.17       10.40      5.77 o 
  -9   1   9        0.20        1.01      5.44 o 
  -8   1   9       21.60       14.20      5.39 o 
  -7   1   9        0.25        2.01      4.48 o 
  -6   1   9        7.83        7.57      4.55 o 
  -5   1   9      411.61      379.99      5.99 o 
  -4   1   9        0.22       -0.06      2.07 o 
  -3   1   9      960.68      985.06      9.64 o 
  -2   1   9      336.30      287.62      3.50 o 
  -1   1   9      128.97      119.91      3.02 o 
   0   1   9      107.61      100.48      2.87 o 
   1   1   9      159.69      137.91      3.85 o 
   2   1   9     2471.95     2509.72     49.47 o 
   3   1   9      281.66      302.10      9.00 o 
   4   1   9      239.81      224.35      9.71 o 
   5   1   9       35.98       55.42      5.16 o 
   6   1   9        7.40        5.96      5.32 o 
   7   1   9        9.33       14.28      7.62 o 
   8   1   9       73.77       77.05      7.34 o 
   9   1   9       16.56       16.00     10.43 o 
 -10   2   9       18.80       10.44      7.30 o 
  -9   2   9       23.91       18.56      6.98 o 
  -8   2   9        2.67        4.34      4.49 o 
  -7   2   9       63.21       65.08      6.32 o 
  -6   2   9       57.94       69.39      7.11 o 
  -5   2   9      107.06      113.46      6.94 o 
  -4   2   9      108.57      117.12      5.56 o 
  -3   2   9      108.24      115.16      6.77 o 
  -2   2   9       55.33       53.00      2.96 o 
  -1   2   9       31.41       30.79      2.47 o 
   0   2   9      867.26      823.95     11.58 o 
   1   2   9      482.46      481.05      9.59 o 
   2   2   9       27.12       22.21      7.12 o 
   3   2   9      222.22      203.25      3.21 o 
   4   2   9      245.37      259.25     14.61 o 
   5   2   9        2.86        3.71     13.64 o 
   6   2   9       74.01       81.18      8.57 o 
   7   2   9       37.32       31.66      7.12 o 
   8   2   9        3.20        6.36      8.13 o 
   9   2   9        2.29        2.89      7.70 o 
 -10   3   9       16.16        4.87      9.67 o 
  -9   3   9        3.75        3.71      4.53 o 
  -8   3   9       29.67       28.72      5.57 o 
  -7   3   9      147.92      139.10     11.38 o 
  -6   3   9       53.36       54.67      7.82 o 
  -5   3   9       31.14       43.03      7.11 o 
  -4   3   9      615.61      578.36     13.43 o 
  -3   3   9        0.05        6.84      5.27 o 
  -2   3   9        0.00       -0.64      3.59 o 
  -1   3   9       12.26       20.14      4.68 o 
   0   3   9      619.70      615.30     10.81 o 
   1   3   9      972.29      957.92     13.60 o 
   2   3   9      555.14      554.71     12.89 o 
   3   3   9       17.57       30.94      7.52 o 
   4   3   9        0.08        4.70      2.94 o 
   5   3   9      353.30      360.77     14.45 o 
   6   3   9       31.51       26.23      5.12 o 
   7   3   9       15.36       18.68      6.95 o 
   8   3   9        6.13       21.88     11.87 o 
   9   3   9        0.80       -5.62      9.65 o 
  -9   4   9        7.44       26.87     12.33 o 
  -8   4   9        1.18        1.12      2.72 o 
  -7   4   9        0.22       -3.22      7.25 o 
  -6   4   9        0.04       19.09      8.20 o 
  -5   4   9      176.38      189.78     11.50 o 
  -4   4   9      108.09      141.85     11.63 o 
  -3   4   9       44.61       52.99      6.53 o 
  -2   4   9      295.31      330.44      7.49 o 
  -1   4   9      273.39      267.51      7.68 o 
   0   4   9      143.39      159.80      7.46 o 
   1   4   9      730.79      764.19     11.87 o 
   2   4   9      294.69      298.33     13.59 o 
   3   4   9      692.04      679.95     15.63 o 
   4   4   9       18.89       18.67      5.55 o 
   5   4   9       23.70       33.76      5.03 o 
   6   4   9        3.60        3.87      5.80 o 
   7   4   9       10.30       11.50      5.15 o 
   8   4   9       35.74       39.38      8.25 o 
   9   4   9       15.93       27.89      8.13 o 
  -9   5   9        0.12      -10.88     10.88 o 
  -8   5   9        0.53        3.02      8.40 o 
  -7   5   9       17.31       21.37      8.79 o 
  -6   5   9       21.43       29.13      8.33 o 
  -5   5   9       13.77        3.97      3.18 o 
  -4   5   9      196.49      188.84      5.64 o 
  -3   5   9      102.02      118.20      5.99 o 
  -2   5   9        3.37        3.57      5.04 o 
  -1   5   9      874.15      956.01     14.55 o 
   0   5   9        5.53       -1.93      6.90 o 
   1   5   9        1.62       -0.89      6.88 o 
   2   5   9       82.59       99.67      7.96 o 
   3   5   9       16.05       37.57      9.36 o 
   4   5   9       38.52       30.61      9.93 o 
   5   5   9      254.71      237.17     14.51 o 
   6   5   9       56.56       52.76      7.34 o 
   7   5   9       98.18      108.94     15.32 o 
   8   5   9       38.26       30.67      6.33 o 
  -8   6   9        1.71       17.56     11.08 o 
  -7   6   9       27.48       40.77      9.56 o 
  -6   6   9       15.17        9.13      3.61 o 
  -5   6   9       16.84       11.41      4.72 o 
  -4   6   9       99.03      116.57      9.70 o 
  -3   6   9        2.53        3.33      4.46 o 
  -2   6   9       45.27       51.76      9.53 o 
  -1   6   9      494.55      444.90     12.81 o 
   0   6   9      345.44      390.14     11.84 o 
   1   6   9       73.83       90.51     11.40 o 
   2   6   9        7.36        7.69      8.03 o 
   3   6   9       33.76       34.01     10.74 o 
   4   6   9      125.85      142.21     15.31 o 
   5   6   9      117.53      102.44      7.30 o 
   6   6   9        1.71       17.49      8.67 o 
   7   6   9        1.36        3.63      5.60 o 
   8   6   9        4.87        5.03      9.86 o 
  -7   7   9        2.91        5.71      9.77 o 
  -6   7   9        1.41        6.62      6.69 o 
  -5   7   9       44.65       43.15      8.03 o 
  -4   7   9       41.31       37.50      5.83 o 
  -3   7   9       24.60       24.11      6.46 o 
  -2   7   9      155.03      165.50      8.65 o 
  -1   7   9        2.62        8.34      7.84 o 
   0   7   9        7.45        3.47     10.51 o 
   1   7   9       17.66       20.45      8.95 o 
   2   7   9      144.77      158.19     12.30 o 
   3   7   9        1.00        8.55     11.34 o 
   4   7   9       10.65       12.03     10.39 o 
   5   7   9       21.75       16.78      9.82 o 
   6   7   9       13.79        4.92      7.38 o 
   7   7   9       37.78       21.15      9.94 o 
  -6   8   9       16.30       34.02     17.68 o 
  -5   8   9        4.17        2.22      7.10 o 
  -4   8   9       87.02       98.21      8.48 o 
  -3   8   9       39.54       16.44      9.14 o 
  -2   8   9       19.31       13.62      7.88 o 
  -1   8   9       26.65       17.45     10.18 o 
   0   8   9       89.97       94.01      9.54 o 
   1   8   9        0.34        1.28      8.49 o 
   2   8   9       24.19       17.95     10.01 o 
   3   8   9       17.64       21.55     11.50 o 
   4   8   9        0.08        1.50     13.07 o 
   5   8   9       12.65       16.45      8.65 o 
   6   8   9       29.69       35.33      8.15 o 
  -5   9   9        5.44       20.92     15.60 o 
  -4   9   9        5.95       14.88      8.45 o 
  -3   9   9        0.07        3.56      7.98 o 
  -2   9   9        0.67        1.69      8.62 o 
  -1   9   9       23.28       30.08     13.18 o 
   0   9   9        0.67       10.73      8.80 o 
   1   9   9        0.15       -1.80      9.55 o 
   2   9   9        0.28       12.26     11.80 o 
   3   9   9        0.03       -1.35     12.08 o 
   4   9   9       22.23       -2.14     13.21 o 
  -3  10   9        0.90        5.44      9.76 o 
  -2  10   9        0.02       24.66     10.08 o 
  -1  10   9        2.89       -7.60      9.99 o 
   0  10   9        1.21       -8.46     10.65 o 
   1  10   9       16.01       42.45     12.82 o 
   2  10   9        3.74        6.64     17.04 o 
 -10   0  10       13.73        1.51      7.73 o 
  -9   0  10       72.79       60.13      7.15 o 
  -8   0  10      181.01      220.36     12.40 o 
  -7   0  10       97.73      111.03      7.14 o 
  -6   0  10        5.37        4.78      6.55 o 
  -5   0  10        2.07        0.63      3.88 o 
  -4   0  10       40.36       44.60      4.14 o 
  -3   0  10     2761.66     2832.58     31.12 o 
  -2   0  10      668.26      619.22      6.97 o 
  -1   0  10      381.38      439.48      8.02 o 
   0   0  10     1213.59     1019.97     11.76 o 
   1   0  10     1014.96     1174.32     15.79 o 
   2   0  10       82.35       69.58      2.59 o 
   3   0  10      671.34      760.24     24.27 o 
   4   0  10      188.86      225.87      4.67 o 
   5   0  10       15.57       23.71      4.90 o 
   6   0  10      821.72      883.74     34.39 o 
   7   0  10      124.44      144.97      9.95 o 
   8   0  10       21.91       19.15      5.45 o 
   9   0  10       65.75       50.07     19.35 o 
 -10   1  10        8.05        1.72      5.64 o 
  -9   1  10        2.36        7.01      5.19 o 
  -8   1  10       28.47       24.21      4.89 o 
  -7   1  10      234.95      251.63      7.05 o 
  -6   1  10       30.08       31.87      4.35 o 
  -5   1  10       19.34       16.30      2.77 o 
  -4   1  10       21.50       26.44      2.16 o 
  -3   1  10      328.38      308.41      4.61 o 
  -2   1  10      481.43      567.89      4.72 o 
  -1   1  10       21.55       39.27      2.78 o 
   0   1  10     6026.61     5563.20     57.17 o 
   1   1  10     3692.21     3597.94     39.00 o 
   2   1  10       14.00        9.62      6.01 o 
   3   1  10        0.62       -3.67      6.37 o 
   4   1  10     1073.36     1102.13     21.29 o 
   5   1  10        8.42       14.01      4.53 o 
   6   1  10       10.00       14.22      5.62 o 
   7   1  10        5.73        9.24      6.79 o 
   8   1  10        1.36       -1.70      5.64 o 
   9   1  10       22.23       22.55     10.93 o 
 -10   2  10        8.32        8.21      8.49 o 
  -9   2  10        0.02        4.20      6.73 o 
  -8   2  10        2.77       -0.33      3.97 o 
  -7   2  10        0.07        0.97      4.63 o 
  -6   2  10      119.43      128.95      5.01 o 
  -5   2  10       51.31       60.73      6.48 o 
  -4   2  10       37.21       34.40      5.02 o 
  -3   2  10      126.77      140.05      6.42 o 
  -2   2  10        7.69        6.10      2.23 o 
  -1   2  10       91.42       99.10      3.14 o 
   0   2  10      331.84      322.64      6.28 o 
   1   2  10      252.23      255.98      5.73 o 
   2   2  10     1972.06     1969.47     33.32 o 
   3   2  10      174.46      195.64     13.58 o 
   4   2  10      386.66      362.30     12.09 o 
   5   2  10        9.91       17.92      8.96 o 
   6   2  10        6.37        7.99      6.54 o 
   7   2  10        2.16       -3.19      6.48 o 
   8   2  10        7.83       10.95      8.41 o 
   9   2  10        0.01        3.07     13.03 o 
 -10   3  10       12.28       25.97     10.03 o 
  -9   3  10        1.64        5.51      8.69 o 
  -8   3  10       29.55       19.13      6.20 o 
  -7   3  10        4.63       11.26      7.34 o 
  -6   3  10       18.93       23.31      7.97 o 
  -5   3  10      214.77      229.83     11.20 o 
  -4   3  10       26.48       24.69      7.12 o 
  -3   3  10      368.29      342.31      8.70 o 
  -2   3  10     1968.44     1965.90     18.09 o 
  -1   3  10     1381.37     1308.11     14.97 o 
   0   3  10      241.08      275.39      8.89 o 
   1   3  10      590.26      674.18     13.46 o 
   2   3  10      157.28      188.12     10.31 o 
   3   3  10        5.38       19.23      7.32 o 
   4   3  10      338.38      340.97      9.96 o 
   5   3  10      135.00      135.96      8.46 o 
   6   3  10        0.00       -1.06     10.47 o 
   7   3  10       11.51       11.38      7.75 o 
   8   3  10      107.38      134.46     13.06 o 
   9   3  10       23.47       30.71      9.62 o 
  -9   4  10        0.06      -11.52     11.52 o 
  -8   4  10        0.35        2.91      8.03 o 
  -7   4  10        0.19       12.21      7.83 o 
  -6   4  10        3.79       13.99      8.15 o 
  -5   4  10       17.99       22.30      8.68 o 
  -4   4  10       59.29       71.49      9.17 o 
  -3   4  10      335.27      360.29      7.91 o 
  -2   4  10        8.83       10.37      4.81 o 
  -1   4  10       63.67       74.87      6.46 o 
   0   4  10       59.35       79.60      6.85 o 
   1   4  10      231.84      252.16      9.15 o 
   2   4  10        2.53        9.92      7.05 o 
   3   4  10       81.22       88.44     15.11 o 
   4   4  10       16.02        4.29      4.98 o 
   5   4  10      183.42      205.29      8.11 o 
   6   4  10       60.75       90.27      9.37 o 
   7   4  10       49.63       46.98      5.55 o 
   8   4  10       16.67       15.52      8.38 o 
  -9   5  10        0.04        6.95     13.14 o 
  -8   5  10        4.16       19.20      9.48 o 
  -7   5  10       15.40        6.03      8.43 o 
  -6   5  10        9.47        8.02      8.67 o 
  -5   5  10        6.10        5.70      8.13 o 
  -4   5  10        2.05        4.46      4.03 o 
  -3   5  10       41.27       47.32      5.22 o 
  -2   5  10       74.68       81.75      6.81 o 
  -1   5  10        0.43        0.92      6.92 o 
   0   5  10      138.26      144.65      9.62 o 
   1   5  10       26.29       23.50      6.70 o 
   2   5  10       12.67       16.26     11.63 o 
   3   5  10       26.09       20.45      9.45 o 
   4   5  10      262.71      269.41     15.20 o 
   5   5  10       25.01       21.77      4.68 o 
   6   5  10        2.23        6.90      5.12 o 
   7   5  10        0.56       -4.62      6.66 o 
   8   5  10        0.16        5.18      8.75 o 
  -8   6  10        0.52       -5.65     10.63 o 
  -7   6  10        4.66       16.70     13.00 o 
  -6   6  10       58.18       54.42      9.86 o 
  -5   6  10      161.61      142.33      9.39 o 
  -4   6  10       47.39       61.31      7.44 o 
  -3   6  10       27.86       28.07      7.50 o 
  -2   6  10        0.15        5.82      7.08 o 
  -1   6  10      143.30      138.61      8.53 o 
   0   6  10        3.71       -3.45      7.98 o 
   1   6  10       10.14        8.32      8.53 o 
   2   6  10       31.74       33.30      8.19 o 
   3   6  10        0.27       -3.91     10.50 o 
   4   6  10        1.81        6.75      9.27 o 
   5   6  10        0.86       -2.42      6.70 o 
   6   6  10       82.58       67.09      6.95 o 
   7   6  10        0.03       -5.10      6.83 o 
  -7   7  10        9.28        9.11      9.99 o 
  -6   7  10        0.09        2.93     11.11 o 
  -5   7  10       21.20       10.41      8.49 o 
  -4   7  10        4.03        0.61      5.37 o 
  -3   7  10       51.25       43.82      6.99 o 
  -2   7  10      135.64      129.75      7.98 o 
  -1   7  10       58.92       66.70     11.15 o 
   0   7  10       85.40       97.08     12.30 o 
   1   7  10      307.99      328.08     12.68 o 
   2   7  10       53.29       77.34     15.62 o 
   3   7  10      245.58      255.45     19.18 o 
   4   7  10       80.45       56.43     14.28 o 
   5   7  10       87.92       58.69      9.63 o 
   6   7  10       29.21       20.75      6.86 o 
   7   7  10        1.78       10.68     10.75 o 
  -6   8  10        0.10       26.61     11.92 o 
  -5   8  10        4.33       -8.18      8.18 o 
  -4   8  10        2.16        5.11      8.20 o 
  -3   8  10       20.19       34.58      9.18 o 
  -2   8  10       10.57        8.78      7.93 o 
  -1   8  10       31.84       33.63     10.34 o 
   0   8  10        6.99        9.38      7.81 o 
   1   8  10       53.21       69.79     11.37 o 
   2   8  10        3.82       -1.96     10.19 o 
   3   8  10       27.68       17.64     15.64 o 
   4   8  10        0.03       18.62     12.12 o 
   5   8  10       31.87       35.48      7.94 o 
  -5   9  10       11.69        7.85     13.06 o 
  -4   9  10        9.25       21.21      8.38 o 
  -3   9  10        7.66       10.01     12.79 o 
  -2   9  10       11.90        9.02      7.91 o 
  -1   9  10       36.79       35.16     11.37 o 
   0   9  10        0.44       -5.84      8.60 o 
   1   9  10       31.34       33.47     10.77 o 
   2   9  10        0.47       -2.54     10.69 o 
   3   9  10       39.67       31.26     14.45 o 
   4   9  10        2.00       -2.69     15.95 o 
  -2  10  10       27.76       31.07     10.25 o 
  -1  10  10        0.33       22.12     13.69 o 
   0  10  10        5.57       -3.96     10.28 o 
   1  10  10        0.50       -2.65     12.29 o 
   2  10  10       28.64       25.67     13.04 o 
 -10   1  11        7.90        5.14      4.74 o 
  -9   1  11       46.36       48.87      8.42 o 
  -8   1  11        0.08        1.32      3.87 o 
  -7   1  11       61.52       52.18      4.65 o 
  -6   1  11        7.72        8.36      3.90 o 
  -5   1  11      167.89      156.76      5.36 o 
  -4   1  11      852.62      850.94     10.89 o 
  -3   1  11        0.61       -0.71      3.19 o 
  -2   1  11       30.99       25.34      1.96 o 
  -1   1  11       25.47       32.06      2.71 o 
   0   1  11      460.74      474.80      5.95 o 
   1   1  11      404.53      361.21      6.56 o 
   2   1  11       62.16       44.60      7.41 o 
   3   1  11       58.92       55.92      6.93 o 
   4   1  11      484.12      532.83     17.24 o 
   5   1  11        0.33        5.49      4.22 o 
   6   1  11       75.08       64.83      7.55 o 
   7   1  11       94.13       98.55      7.44 o 
   8   1  11       31.64       32.53      9.17 o 
   9   1  11        1.71       18.59      8.43 o 
 -10   2  11        3.21        5.34      7.90 o 
  -9   2  11       34.35       29.08      6.48 o 
  -8   2  11        2.20        0.74      3.83 o 
  -7   2  11      253.80      260.18      7.86 o 
  -6   2  11       15.05       15.96      6.16 o 
  -5   2  11        1.18        3.60      5.85 o 
  -4   2  11       33.32       30.78      4.75 o 
  -3   2  11       31.00       32.42      6.38 o 
  -2   2  11      149.30      159.39      4.19 o 
  -1   2  11      214.68      212.28      4.04 o 
   0   2  11      271.89      267.23      6.10 o 
   1   2  11        5.48        6.61      2.58 o 
   2   2  11      909.79      978.56     24.23 o 
   3   2  11       39.39       41.15      7.01 o 
   4   2  11        6.61       13.86      8.01 o 
   5   2  11        0.03        6.56      8.88 o 
   6   2  11        9.81       11.24      6.47 o 
   7   2  11      107.19      137.16     14.86 o 
   8   2  11        1.12        2.87      7.56 o 
   9   2  11       25.67       30.29     13.03 o 
 -10   3  11        1.76        3.31      9.46 o 
  -9   3  11       10.93       14.52      9.82 o 
  -8   3  11       12.47       20.24      8.43 o 
  -7   3  11       54.53       65.02     10.59 o 
  -6   3  11      156.70      175.46     11.01 o 
  -5   3  11      233.51      226.09     18.63 o 
  -4   3  11      128.45      151.45      9.02 o 
  -3   3  11       31.37       36.18      6.88 o 
  -2   3  11      346.32      372.89      6.76 o 
  -1   3  11      813.55      877.25     12.88 o 
   0   3  11      271.23      334.58     10.30 o 
   1   3  11      378.13      395.29     10.54 o 
   2   3  11       20.08       15.87      6.30 o 
   3   3  11      349.40      331.87      9.28 o 
   4   3  11        1.10        4.88      5.40 o 
   5   3  11        5.67        9.47      7.47 o 
   6   3  11        0.35        3.61      8.75 o 
   7   3  11        2.81       -6.59      7.34 o 
   8   3  11       50.65       74.27     10.03 o 
   9   3  11        0.01      -10.33     10.33 o 
  -9   4  11       16.46       26.72      8.77 o 
  -8   4  11        2.98       -5.83      7.53 o 
  -7   4  11        4.87        3.59      7.55 o 
  -6   4  11      109.04      146.35     15.55 o 
  -5   4  11       31.14       18.57      7.69 o 
  -4   4  11      192.42      176.43     13.53 o 
  -3   4  11        0.00        0.24      2.38 o 
  -2   4  11       27.89       27.88      4.62 o 
  -1   4  11      126.20      126.60      7.34 o 
   0   4  11      230.78      223.23      7.96 o 
   1   4  11       47.93       49.01      5.91 o 
   2   4  11       24.95       19.47      7.52 o 
   3   4  11      132.05      138.14     11.42 o 
   4   4  11      469.61      522.27      8.65 o 
   5   4  11      264.84      296.57     12.80 o 
   6   4  11       60.72       46.22      5.84 o 
   7   4  11        1.51        3.39      8.36 o 
   8   4  11        5.60        7.39      8.06 o 
  -9   5  11        9.41       10.35     13.98 o 
  -8   5  11        4.43        5.58      8.66 o 
  -7   5  11       25.31       20.64      9.21 o 
  -6   5  11      348.29      361.50     19.58 o 
  -5   5  11       35.24       46.66      9.13 o 
  -4   5  11        6.81        8.68      9.45 o 
  -3   5  11      440.94      437.39      7.77 o 
  -2   5  11        3.65        4.26      4.24 o 
  -1   5  11      134.97      152.26      8.22 o 
   0   5  11        5.20        7.23      6.10 o 
   1   5  11      580.32      615.41     14.27 o 
   2   5  11      173.87      149.76     12.26 o 
   3   5  11       18.49       15.18     13.25 o 
   4   5  11       50.73       57.80      5.67 o 
   5   5  11      122.42      132.10      7.64 o 
   6   5  11      159.25      147.61      9.09 o 
   7   5  11       37.83       21.78      6.86 o 
   8   5  11       20.73       20.76      9.33 o 
  -8   6  11        0.39        5.08     16.09 o 
  -7   6  11        0.09       -2.95     15.74 o 
  -6   6  11       65.80       59.41      9.31 o 
  -5   6  11      103.88      100.87     12.99 o 
  -4   6  11       89.21       70.48      6.08 o 
  -3   6  11       33.43       25.44      4.86 o 
  -2   6  11        0.01        2.95      6.29 o 
  -1   6  11        3.06        9.78      7.46 o 
   0   6  11       20.86       17.26      9.71 o 
   1   6  11       85.21       90.26      9.29 o 
   2   6  11        1.83        8.70      7.83 o 
   3   6  11      167.72      161.22     13.21 o 
   4   6  11       58.77       79.91     13.50 o 
   5   6  11      138.33      151.21      8.95 o 
   6   6  11        3.25        3.31      6.71 o 
   7   6  11        2.74       -4.62      8.97 o 
  -7   7  11        2.02       15.76     11.59 o 
  -6   7  11        7.80       10.34      9.15 o 
  -5   7  11        0.06        1.16      6.53 o 
  -4   7  11       69.05       63.96      5.30 o 
  -3   7  11       31.50       22.57     10.24 o 
  -2   7  11        1.19        0.82      6.88 o 
  -1   7  11       23.15       22.93      8.33 o 
   0   7  11       36.68       39.81      8.82 o 
   1   7  11       35.17       32.46      8.36 o 
   2   7  11       27.66       37.53      8.48 o 
   3   7  11       11.87       13.71     11.30 o 
   4   7  11       15.95       24.31     12.52 o 
   5   7  11       25.92       26.65     11.31 o 
   6   7  11        1.20       -0.97     10.00 o 
  -6   8  11       87.57       79.90     18.20 o 
  -5   8  11        7.02        5.54     12.76 o 
  -4   8  11       15.44       12.43      6.50 o 
  -3   8  11        9.30       17.91      6.93 o 
  -2   8  11       47.64       38.64      7.59 o 
  -1   8  11       22.18        8.36      7.56 o 
   0   8  11       25.79        3.80     11.35 o 
   1   8  11       27.88       19.88     10.36 o 
   2   8  11        3.58        3.94      9.79 o 
   3   8  11        5.78       24.44     18.32 o 
   4   8  11        6.78        4.91     23.30 o 
   5   8  11        1.01       -7.30      7.30 o 
  -5   9  11        0.11       -1.52     13.40 o 
  -4   9  11       29.72       21.89      7.74 o 
  -3   9  11        3.90        4.23     10.35 o 
  -2   9  11        0.01       -1.55      7.88 o 
  -1   9  11        0.40       15.68     10.40 o 
   0   9  11       12.41       16.68     11.35 o 
   1   9  11        8.04       27.60     11.60 o 
   2   9  11        0.32       10.78     11.35 o 
   3   9  11        2.20        4.69     22.33 o 
   4   9  11        5.34       17.66     18.55 o 
  -2  10  11        7.64       20.36      8.97 o 
  -1  10  11        7.17        0.78     10.08 o 
   0  10  11        0.16        4.64     11.39 o 
   1  10  11        0.92        5.00     10.54 o 
 -10   0  12        0.28        2.43      6.43 o 
  -9   0  12       30.86       38.91      7.68 o 
  -8   0  12       22.04       22.41      8.68 o 
  -7   0  12       30.00       31.58      6.07 o 
  -6   0  12      278.42      299.54     14.20 o 
  -5   0  12      141.15      133.18      9.14 o 
  -4   0  12      300.78      345.39      8.20 o 
  -3   0  12     1201.05     1158.67     17.61 o 
  -2   0  12      180.54      193.44      8.30 o 
  -1   0  12     6370.47     7237.26     97.96 o 
   0   0  12       12.36       15.75      4.63 o 
   1   0  12      486.59      478.49      9.29 o 
   2   0  12       57.42       56.36      3.25 o 
   3   0  12       19.81       32.13     11.44 o 
   5   0  12      459.07      459.33     22.29 o 
   6   0  12        0.75        6.97      3.86 o 
   7   0  12       99.67       75.51     19.61 o 
   8   0  12        9.82        1.48      6.18 o 
   9   0  12        1.61      -13.87     20.69 o 
 -10   1  12        5.43        5.28      7.14 o 
  -9   1  12       10.40        8.14      7.03 o 
  -8   1  12       48.55       47.11      6.66 o 
  -7   1  12       86.01       86.71      6.91 o 
  -6   1  12       10.25       10.40      3.49 o 
  -5   1  12      158.33      142.74      2.98 o 
  -4   1  12      135.52      138.48      4.14 o 
  -3   1  12      511.43      544.23      9.67 o 
  -2   1  12     4759.02     4673.38     35.14 o 
  -1   1  12     1379.71     1530.92     14.53 o 
   0   1  12      116.67      113.67      7.84 o 
   1   1  12       15.98       14.46      2.45 o 
   2   1  12     1632.19     1780.40     25.90 o 
   3   1  12        7.66        9.63      6.41 o 
   4   1  12      147.77      162.87     11.55 o 
   5   1  12       47.03       50.71      4.93 o 
   6   1  12        1.63       -0.64      6.26 o 
   7   1  12        5.87       -2.60      6.97 o 
   8   1  12       44.61       34.96     14.53 o 
   9   1  12       34.16       45.87     12.26 o 
 -10   2  12        0.11        0.13     10.92 o 
  -9   2  12        1.24       -3.32      6.97 o 
  -8   2  12       32.71       39.43      4.27 o 
  -7   2  12       12.50       18.80      7.60 o 
  -6   2  12       47.30       40.68      7.76 o 
  -5   2  12        7.17       14.78      6.87 o 
  -4   2  12       57.72       75.49      5.59 o 
  -3   2  12       72.01       68.97      5.11 o 
  -2   2  12      724.28      715.80      8.11 o 
  -1   2  12      171.15      184.80      6.35 o 
   0   2  12     1440.64     1558.44     15.03 o 
   1   2  12       27.75       29.33      3.83 o 
   2   2  12       28.63       22.77      2.92 o 
   3   2  12      338.75      331.09     12.40 o 
   4   2  12      270.56      272.06     15.42 o 
   5   2  12        0.38       10.09      9.27 o 
   6   2  12        9.91       23.61      6.63 o 
   7   2  12        0.32       -5.17      6.53 o 
   8   2  12        1.29       20.00      7.53 o 
   9   2  12        6.60        1.05      8.92 o 
  -9   3  12        0.46       -3.04     11.24 o 
  -8   3  12        0.25        8.75      8.67 o 
  -7   3  12       96.61      107.30     10.45 o 
  -6   3  12        0.15       -7.95      7.95 o 
  -5   3  12       23.13       23.65      6.94 o 
  -4   3  12       71.14       73.03      7.54 o 
  -3   3  12      140.81      135.88      6.91 o 
  -2   3  12      219.74      219.58      4.91 o 
  -1   3  12        0.39        5.12      3.44 o 
   0   3  12      592.35      614.43     11.92 o 
   1   3  12      108.51      107.90     11.37 o 
   2   3  12       66.07       84.16      7.47 o 
   3   3  12      245.69      246.09      6.47 o 
   4   3  12      170.57      162.97     11.00 o 
   5   3  12        2.56        1.31      8.68 o 
   6   3  12      116.57      106.12     14.79 o 
   7   3  12       46.22       58.63     14.68 o 
   8   3  12        0.64       -7.65      8.95 o 
  -9   4  12        0.25       21.19      9.04 o 
  -8   4  12        0.77       12.33      8.47 o 
  -7   4  12        0.10        1.32      7.87 o 
  -6   4  12       28.57       21.48      8.01 o 
  -5   4  12       71.43       66.12      9.92 o 
  -4   4  12       74.00       78.90      8.98 o 
  -3   4  12       71.56       40.71     16.56 o 
  -2   4  12       13.45       13.74      3.83 o 
  -1   4  12        0.75       -1.00      5.17 o 
   0   4  12       42.41       37.02      6.94 o 
   1   4  12      236.49      270.78     10.15 o 
   2   4  12       59.75       68.80      8.82 o 
   3   4  12        1.79        6.82      8.31 o 
   4   4  12       48.19       53.46      4.95 o 
   5   4  12       10.86        7.45      2.52 o 
   6   4  12        0.00       -2.04      8.42 o 
   7   4  12       25.22       24.91      9.37 o 
   8   4  12        0.01       16.21      8.78 o 
  -9   5  12        2.65        3.32      8.99 o 
  -8   5  12        0.11       -9.44      9.44 o 
  -7   5  12        2.60        6.77      9.13 o 
  -6   5  12        4.77        2.17      7.51 o 
  -5   5  12      157.39      176.58     19.09 o 
  -4   5  12       24.34       11.81      8.15 o 
  -3   5  12        3.79        1.63      3.89 o 
  -2   5  12       56.52       61.77      7.80 o 
  -1   5  12       13.09       11.39      5.98 o 
   0   5  12       15.65       10.19      7.24 o 
   1   5  12      291.19      294.84     13.16 o 
   2   5  12       77.76       76.62     11.44 o 
   3   5  12       65.79       46.10     13.54 o 
   4   5  12      122.39      115.29      5.98 o 
   5   5  12       39.82       36.27      4.57 o 
   6   5  12        1.83        1.82      5.38 o 
   7   5  12       15.20       22.25     10.93 o 
   8   5  12        3.98       34.88     12.72 o 
  -8   6  12        2.66       10.22     12.89 o 
  -7   6  12        0.93        5.74     12.54 o 
  -6   6  12       61.14       83.29     10.84 o 
  -5   6  12       24.96       17.55      8.11 o 
  -4   6  12      183.07      155.59     11.49 o 
  -3   6  12       42.22       35.15      6.00 o 
  -2   6  12      207.63      221.36     22.62 o 
  -1   6  12      167.44      180.66      9.80 o 
   0   6  12       34.86       40.99      8.47 o 
   1   6  12       68.52       71.66      9.82 o 
   2   6  12       16.41       17.24     10.64 o 
   3   6  12      222.70      240.31     19.97 o 
   4   6  12        0.33       -4.69      9.38 o 
   5   6  12       10.94       10.72      5.55 o 
   6   6  12      114.98       98.41     13.60 o 
   7   6  12       11.11       28.82     11.33 o 
  -7   7  12        8.32      -10.37     10.37 o 
  -6   7  12       37.76       26.10     10.29 o 
  -5   7  12        0.03        9.20     13.49 o 
  -4   7  12       56.14       55.03      5.72 o 
  -3   7  12       11.09        2.24      7.26 o 
  -2   7  12      196.44      205.84     11.21 o 
  -1   7  12       38.81       27.00     10.60 o 
   0   7  12       93.31       95.45     12.03 o 
   1   7  12      432.32      416.42     12.65 o 
   2   7  12        0.04       13.64      8.86 o 
   3   7  12      172.09      159.74     13.19 o 
   4   7  12       96.44       68.54     13.63 o 
   5   7  12        1.23       -3.67     10.40 o 
   6   7  12        5.21        3.99      8.63 o 
  -6   8  12        0.40       21.16     20.48 o 
  -5   8  12        3.70       16.71     15.80 o 
  -4   8  12       39.53       33.43     10.89 o 
  -3   8  12        9.57        9.64      6.56 o 
  -2   8  12        7.87       14.56      8.35 o 
  -1   8  12        0.45        1.45      7.07 o 
   0   8  12        2.39       12.36      7.97 o 
   1   8  12       11.73       12.82      9.31 o 
   2   8  12        1.97        8.04      8.66 o 
   3   8  12       13.77       13.89     14.44 o 
   4   8  12        1.42       -6.19     12.47 o 
   5   8  12        0.68       -1.40      9.47 o 
  -4   9  12        6.05        2.97     14.90 o 
  -3   9  12        0.08       12.27      7.39 o 
  -2   9  12        1.78        0.08      8.93 o 
  -1   9  12        0.14       -0.36      7.94 o 
   0   9  12        1.03       -4.54     13.52 o 
   1   9  12        9.86       -0.02      9.71 o 
   2   9  12        0.00       -3.86     13.49 o 
   3   9  12        9.96       26.52     14.49 o 
  -1  10  12        0.22        2.59      8.48 o 
   0  10  12       20.08       34.46     11.88 o 
 -10   1  13        4.19        6.23      9.36 o 
  -9   1  13        7.29        8.27      3.24 o 
  -8   1  13        1.19        1.77      4.35 o 
  -7   1  13        2.78       -2.14      3.55 o 
  -6   1  13      135.32      130.49      3.66 o 
  -5   1  13       83.03       75.24      2.92 o 
  -4   1  13       10.95       12.95      3.70 o 
  -3   1  13      137.16      174.23      4.85 o 
  -2   1  13      275.30      302.19      4.99 o 
  -1   1  13      989.04     1019.12     10.29 o 
   0   1  13      814.16      792.25      9.29 o 
   1   1  13       36.21       46.83      4.11 o 
   2   1  13      103.17      116.09      6.85 o 
   3   1  13      178.88      177.24     13.49 o 
   4   1  13       56.47       68.51     10.51 o 
   5   1  13       65.46       74.64      7.10 o 
   6   1  13        0.17        0.68      3.89 o 
   7   1  13        0.67       -4.23      6.12 o 
   8   1  13       55.09       47.06     12.15 o 
   9   1  13        3.23       20.83     12.23 o 
 -10   2  13        0.45       13.04      8.63 o 
  -9   2  13       42.20       43.68      8.52 o 
  -8   2  13       41.80       37.78      7.15 o 
  -7   2  13       38.73       42.24      7.09 o 
  -6   2  13        7.24        0.30      7.07 o 
  -5   2  13      232.46      234.65      8.12 o 
  -4   2  13      144.16      139.87      7.77 o 
  -3   2  13        5.87        7.05      2.58 o 
  -2   2  13      106.02      102.44      2.96 o 
  -1   2  13        2.57        2.76      3.17 o 
   0   2  13        0.89       -0.92      3.88 o 
   1   2  13     1201.93     1163.88     16.47 o 
   2   2  13      767.90      720.79      7.84 o 
   3   2  13        2.38        6.88      6.04 o 
   4   2  13        0.00        7.47      8.47 o 
   5   2  13       68.08       52.73     10.56 o 
   6   2  13       43.18       50.02      6.90 o 
   7   2  13       55.84       65.75      9.49 o 
   8   2  13       31.73       39.27     10.03 o 
  -9   3  13        0.78        3.87      8.34 o 
  -8   3  13        0.26       11.02      7.18 o 
  -7   3  13       22.67       19.89      7.72 o 
  -6   3  13      301.35      330.30     17.53 o 
  -5   3  13        6.21        9.96      8.29 o 
  -4   3  13      729.64      758.10     15.06 o 
  -3   3  13       56.10       69.71      7.69 o 
  -2   3  13       14.94       12.83      4.05 o 
  -1   3  13        0.59        0.02      3.87 o 
   0   3  13       23.38       25.18      4.07 o 
   1   3  13        8.90       10.02      3.65 o 
   2   3  13      219.54      227.70     11.46 o 
   3   3  13        6.33       -1.28      8.27 o 
   4   3  13      234.43      236.81     12.44 o 
   5   3  13       34.19       46.87      8.30 o 
   6   3  13        0.93        7.54      9.09 o 
   7   3  13       11.20        7.48      6.75 o 
   8   3  13        4.67       -2.67      7.46 o 
  -9   4  13        5.96       23.17      9.48 o 
  -8   4  13        0.66       11.65      9.66 o 
  -7   4  13        5.29        4.47      7.83 o 
  -6   4  13      149.34      164.86      9.29 o 
  -5   4  13       84.02       89.71     10.15 o 
  -4   4  13      151.46      150.00      9.34 o 
  -3   4  13       31.47        6.85     11.04 o 
  -2   4  13       85.81       95.08      5.78 o 
  -1   4  13       67.30       77.72      6.23 o 
   0   4  13      230.64      224.72      9.13 o 
   1   4  13       84.27       93.31      8.40 o 
   2   4  13      287.49      290.96     19.33 o 
   3   4  13       62.49       64.56     12.98 o 
   4   4  13        3.59        3.16      3.51 o 
   5   4  13      101.80       97.78      9.27 o 
   6   4  13      174.51      204.47     14.30 o 
   7   4  13        0.68        6.50      8.55 o 
   8   4  13        4.50        3.04      9.31 o 
  -8   5  13       45.33       54.60     10.79 o 
  -7   5  13        1.42       10.39      8.82 o 
  -6   5  13      141.79      144.24     10.54 o 
  -5   5  13      156.45      167.97     11.11 o 
  -4   5  13      478.24      495.78     13.62 o 
  -3   5  13       78.34       82.87      4.45 o 
  -2   5  13      102.56      118.70      5.83 o 
  -1   5  13      551.38      552.54     11.20 o 
   0   5  13      484.46      490.96     14.07 o 
   1   5  13       11.47       23.88      7.65 o 
   2   5  13      169.36      185.75     18.77 o 
   3   5  13      208.98      183.82     16.83 o 
   4   5  13        2.76        1.04      5.49 o 
   5   5  13        4.09        5.14      4.98 o 
   6   5  13        9.44        3.42      4.05 o 
   7   5  13        9.43        6.42     10.16 o 
  -8   6  13        4.47        7.66      9.97 o 
  -7   6  13       17.51       11.51      8.82 o 
  -6   6  13        0.57       -4.41     10.37 o 
  -5   6  13       15.31       13.56      9.43 o 
  -4   6  13       10.95        7.83     11.16 o 
  -3   6  13       12.01        9.90      3.87 o 
  -2   6  13       15.42       10.40      5.79 o 
  -1   6  13       50.10       40.22      7.02 o 
   0   6  13      177.56      168.64     12.47 o 
   1   6  13       83.47       99.82     10.78 o 
   2   6  13        3.27       17.97     13.41 o 
   3   6  13      167.49      160.00     12.15 o 
   4   6  13       14.31       10.18     10.63 o 
   5   6  13        2.94       -0.67      6.14 o 
   6   6  13        2.24        7.23      8.91 o 
   7   6  13        8.23       -0.08     10.74 o 
  -7   7  13        8.46        1.38     11.10 o 
  -6   7  13        0.00       -8.30      9.07 o 
  -5   7  13        6.90       27.33     13.79 o 
  -4   7  13        0.23        5.13      5.77 o 
  -3   7  13       68.59       78.64      5.82 o 
  -2   7  13       21.25       24.63      6.77 o 
  -1   7  13        0.39       -1.07      6.22 o 
   0   7  13        0.35        4.22      9.09 o 
   1   7  13       13.56       12.91      9.48 o 
   2   7  13       77.44      107.58     14.11 o 
   3   7  13       20.62        1.08     11.46 o 
   4   7  13        0.94       11.24     10.46 o 
   5   7  13       32.43       31.30      9.48 o 
   6   7  13        0.63       -6.92     11.26 o 
  -6   8  13        0.37        8.13     10.65 o 
  -5   8  13        0.02        3.95     15.21 o 
  -4   8  13       88.51       67.39      6.70 o 
  -3   8  13        9.78        0.60      5.91 o 
  -2   8  13        7.42       12.32     11.06 o 
  -1   8  13       26.00       36.11      9.00 o 
   0   8  13        2.04       10.05     15.91 o 
   1   8  13        2.43       -3.09      8.01 o 
   2   8  13        0.87      -10.50     10.50 o 
   3   8  13        1.94        9.54     11.83 o 
   4   8  13        1.24       -9.13     15.77 o 
   5   8  13        5.26        8.09      8.92 o 
  -4   9  13        0.18        5.54     14.26 o 
  -3   9  13        0.29       -3.41     11.80 o 
  -2   9  13       23.32       24.52     10.62 o 
  -1   9  13       28.64       35.96     11.42 o 
   0   9  13        8.18        4.36      8.94 o 
   1   9  13        5.28        7.53     14.16 o 
   2   9  13        1.08       -0.55     10.27 o 
   3   9  13        2.76       -1.79     13.44 o 
 -10   0  14        3.46      -28.23     28.23 o 
  -9   0  14        5.87       21.95      7.62 o 
  -8   0  14       61.43       56.23     17.14 o 
  -7   0  14       28.63       16.05      6.21 o 
  -6   0  14        0.14        3.87      4.85 o 
  -5   0  14      164.35      198.67      8.08 o 
  -4   0  14        1.35        1.12      5.03 o 
  -3   0  14      580.56      625.20     23.35 o 
  -2   0  14      777.25      791.68     11.25 o 
  -1   0  14        7.45        5.16      3.40 o 
   0   0  14      201.17      217.87     12.72 o 
   1   0  14       11.45       11.17      3.38 o 
   2   0  14      120.12      119.62      4.57 o 
   3   0  14      943.61      951.88     30.50 o 
   4   0  14        8.20       22.15     14.85 o 
   5   0  14       13.28       15.58     16.79 o 
   6   0  14       39.00       43.56     17.04 o 
   7   0  14       26.58       16.06     29.69 o 
   8   0  14       28.03       25.31     20.69 o 
 -10   1  14        4.61        3.32      9.03 o 
  -9   1  14        9.02       11.63      4.99 o 
  -8   1  14       15.12       11.17      2.87 o 
  -7   1  14        0.55        4.03      3.76 o 
  -6   1  14      145.75      145.58      6.91 o 
  -5   1  14       45.81       46.42      3.32 o 
  -4   1  14       64.05       55.63      4.36 o 
  -3   1  14        6.29        0.85      2.90 o 
  -2   1  14        1.32       -1.86      2.16 o 
  -1   1  14      157.95      120.46      4.46 o 
   0   1  14       12.82       18.64      3.27 o 
   1   1  14        4.52        5.63      2.57 o 
   2   1  14       12.20       13.03      3.44 o 
   3   1  14       21.20       18.77      8.61 o 
   4   1  14      262.98      329.55     16.69 o 
   5   1  14        6.26       14.58      7.10 o 
   6   1  14        0.27        1.56      4.86 o 
   7   1  14        5.73        7.75      5.62 o 
   8   1  14        6.46        5.12     10.57 o 
  -9   2  14        2.50        1.65      8.23 o 
  -8   2  14       21.32       19.82      8.15 o 
  -7   2  14      107.91      121.56     14.27 o 
  -6   2  14       13.14       20.67      7.35 o 
  -5   2  14      136.06      144.13     10.32 o 
  -4   2  14       48.22       56.89      8.74 o 
  -3   2  14       59.89       55.81      2.65 o 
  -2   2  14      333.46      356.86      5.45 o 
  -1   2  14       18.10       21.17      4.12 o 
   0   2  14       71.13       48.99      4.29 o 
   1   2  14      377.75      381.27      6.05 o 
   2   2  14      490.53      530.84     11.40 o 
   3   2  14       85.91      105.36      8.53 o 
   4   2  14        0.36        0.11      9.65 o 
   5   2  14        2.16        0.66     12.15 o 
   6   2  14       92.65       96.12      9.37 o 
   7   2  14        5.98        7.74      9.01 o 
   8   2  14        5.27       -9.02      9.52 o 
  -9   3  14        3.84        1.51      8.20 o 
  -8   3  14        3.43       11.49      9.01 o 
  -7   3  14        0.56        7.16      6.87 o 
  -6   3  14        0.15        7.42      7.54 o 
  -5   3  14      503.31      517.99     18.43 o 
  -4   3  14      136.00      158.40      9.02 o 
  -3   3  14       43.03       55.32      6.27 o 
  -2   3  14        0.58        4.49      4.51 o 
  -1   3  14       64.61       63.01      4.75 o 
   0   3  14       20.42       20.91      4.67 o 
   1   3  14       11.25        4.05      5.91 o 
   2   3  14      199.74      207.34      6.16 o 
   3   3  14        3.51       -3.09      8.16 o 
   4   3  14        6.19        4.41      7.66 o 
   5   3  14       23.03       21.32      8.66 o 
   6   3  14        5.00        0.55      9.16 o 
   7   3  14        3.18        0.50      6.69 o 
   8   3  14        5.60       20.92     13.46 o 
  -9   4  14        0.46       -9.32      9.32 o 
  -8   4  14       14.21       11.50     10.89 o 
  -7   4  14        6.21       22.99      8.22 o 
  -6   4  14       10.36       15.98      8.76 o 
  -5   4  14        4.38       12.90      8.09 o 
  -4   4  14        7.87       16.34      7.78 o 
  -3   4  14       19.86       11.90      6.21 o 
  -2   4  14       13.40       19.60      4.53 o 
  -1   4  14      114.73      103.16      4.72 o 
   0   4  14       34.71       29.10      6.24 o 
   1   4  14       54.82       62.52      8.27 o 
   2   4  14        4.10        7.45      8.60 o 
   3   4  14      124.29      116.62     10.42 o 
   4   4  14        0.00       -6.98      7.48 o 
   5   4  14       28.02       23.39     10.66 o 
   6   4  14        3.11        9.38     10.59 o 
   7   4  14        0.84       14.88      9.18 o 
   8   4  14        0.01        1.55     10.33 o 
  -8   5  14        0.05        9.05     12.05 o 
  -7   5  14        9.27        8.32     11.24 o 
  -6   5  14       18.06       20.08     11.01 o 
  -5   5  14       63.62       66.39      9.27 o 
  -4   5  14       18.98        7.59      8.52 o 
  -3   5  14      143.64      154.45      5.99 o 
  -2   5  14       95.24       85.30      5.07 o 
  -1   5  14        0.95       -0.94      5.90 o 
   0   5  14      105.94      107.92      8.12 o 
   1   5  14        2.67        9.29      8.46 o 
   2   5  14       60.93       72.36     10.45 o 
   3   5  14      195.09      171.94     11.83 o 
   4   5  14        0.64        0.41      3.42 o 
   5   5  14      109.60       79.21      5.17 o 
   6   5  14        1.31        8.16      8.70 o 
   7   5  14        4.68       -6.44     11.87 o 
  -8   6  14       16.94       24.82     18.76 o 
  -7   6  14       11.69       15.30     10.03 o 
  -6   6  14        6.05        1.88      8.73 o 
  -5   6  14       20.46       19.93      8.10 o 
  -4   6  14      244.82      275.65     16.07 o 
  -3   6  14       29.29       23.84      5.11 o 
  -2   6  14       24.12       20.73      6.63 o 
  -1   6  14       40.01       40.65      8.06 o 
   0   6  14       58.17       58.00      8.90 o 
   1   6  14      114.06      129.09     10.42 o 
   2   6  14        0.44        2.77      9.70 o 
   3   6  14       16.73        2.94     12.16 o 
   4   6  14        3.98        1.80      9.60 o 
   5   6  14       12.40        7.77      8.49 o 
   6   6  14        0.83       11.74     10.24 o 
  -7   7  14        5.05       -1.64      9.59 o 
  -6   7  14        7.38       -5.15     10.56 o 
  -5   7  14        0.13      -12.47     12.47 o 
  -4   7  14        2.13        1.98      3.41 o 
  -3   7  14        4.45        4.22      4.49 o 
  -2   7  14      133.16      119.52     10.65 o 
  -1   7  14      132.54      143.24      9.28 o 
   0   7  14       22.84       17.74      8.41 o 
   1   7  14      303.12      321.64     14.94 o 
   2   7  14       20.19        1.96     15.89 o 
   3   7  14        0.06        1.81     10.10 o 
   4   7  14       10.57        0.88     14.55 o 
   5   7  14        1.00       -5.83      6.67 o 
   6   7  14        8.90       17.43     11.32 o 
  -6   8  14        0.32       17.25     10.42 o 
  -5   8  14        0.01        9.55     14.76 o 
  -4   8  14        6.76       16.62     12.34 o 
  -3   8  14        2.63        5.60      4.90 o 
  -2   8  14       37.77       47.43     11.48 o 
  -1   8  14       82.07       47.26     10.28 o 
   0   8  14       35.84       16.98     11.22 o 
   1   8  14        3.56       -9.03     10.72 o 
   2   8  14       15.21        5.02     10.58 o 
   3   8  14        0.52       -8.27     13.08 o 
   4   8  14        2.41        2.96     12.58 o 
  -4   9  14        2.10       -0.29     20.20 o 
  -3   9  14       10.06       15.89      8.11 o 
  -2   9  14       25.45       26.44     10.35 o 
  -1   9  14        4.95       13.02     11.87 o 
   0   9  14        0.22       -4.58     10.64 o 
   1   9  14        0.08       11.26     12.71 o 
   2   9  14       13.51       14.04     11.52 o 
   3   9  14        1.37       20.87     13.71 o 
  -9   1  15        3.57        8.94      7.72 o 
  -8   1  15        7.18        6.70      4.02 o 
  -7   1  15        9.40        6.83      2.37 o 
  -6   1  15        1.49        1.47      3.27 o 
  -5   1  15       97.48      106.86      8.11 o 
  -4   1  15        6.33        2.69      2.43 o 
  -3   1  15      130.51      145.21      3.19 o 
  -2   1  15      247.61      253.09      4.24 o 
  -1   1  15        0.43        1.74      2.58 o 
   0   1  15      117.43      130.49      4.82 o 
   1   1  15       92.02       92.67      5.78 o 
   2   1  15      324.27      329.24     11.62 o 
   3   1  15       32.11       30.96      4.94 o 
   4   1  15       17.90       14.12     11.64 o 
   5   1  15        0.23        0.08      2.88 o 
   6   1  15      105.38      110.63     11.91 o 
   7   1  15        0.19        3.35      6.15 o 
   8   1  15        3.25       17.61     11.23 o 
  -9   2  15       11.81       17.06      6.89 o 
  -8   2  15        0.29        5.21      7.81 o 
  -7   2  15        1.44        1.72      6.72 o 
  -6   2  15       14.92       23.58      6.18 o 
  -5   2  15       30.10       34.93      6.35 o 
  -4   2  15       78.99       80.82      5.98 o 
  -3   2  15      129.49      125.99      3.86 o 
  -2   2  15       66.97       67.10      3.87 o 
  -1   2  15        0.57       -1.65      4.52 o 
   0   2  15      213.39      228.08      9.07 o 
   1   2  15      110.47      113.14      6.88 o 
   2   2  15      102.78      105.49     10.01 o 
   3   2  15        4.20       -3.25      7.07 o 
   4   2  15        9.11       13.09      9.15 o 
   5   2  15       52.78       64.47     13.49 o 
   6   2  15       19.94       11.25      7.91 o 
   7   2  15        8.10        4.81      5.75 o 
   8   2  15        0.01       -8.98     17.26 o 
  -9   3  15       16.53       10.26      7.99 o 
  -8   3  15        0.84        6.42      7.96 o 
  -7   3  15        1.84        9.29      7.61 o 
  -6   3  15       14.91       25.82      9.36 o 
  -5   3  15       63.51       54.21     10.16 o 
  -4   3  15       81.22       78.13      9.67 o 
  -3   3  15      138.50      132.77      7.95 o 
  -2   3  15       23.63       31.69      5.39 o 
  -1   3  15      132.80      122.53      7.04 o 
   0   3  15        1.16       -0.89      3.67 o 
   1   3  15       19.86       14.36      5.30 o 
   2   3  15       46.41       47.87      4.76 o 
   3   3  15        0.14        2.57      9.71 o 
   4   3  15       30.12       32.31      8.09 o 
   5   3  15        3.51        5.79      9.46 o 
   6   3  15       51.43       47.00     10.03 o 
   7   3  15        3.97       18.13      9.63 o 
   8   3  15        2.28       -8.39      8.51 o 
  -9   4  15        0.00       11.54      9.70 o 
  -8   4  15       29.60       23.18      9.94 o 
  -7   4  15        8.12       20.37      8.53 o 
  -6   4  15        0.38        2.10      9.11 o 
  -5   4  15      347.42      371.51     18.91 o 
  -4   4  15       77.25       92.28      8.94 o 
  -3   4  15      372.27      371.59     13.17 o 
  -2   4  15        6.32       12.47      4.71 o 
  -1   4  15       23.54       22.55      4.35 o 
   0   4  15       14.24       19.38      4.63 o 
   1   4  15      287.61      301.07      9.10 o 
   2   4  15       64.49       50.68      6.50 o 
   3   4  15       13.31        8.04      4.18 o 
   4   4  15       26.14       21.96      7.88 o 
   5   4  15       50.42       30.10      9.34 o 
   6   4  15       21.39        6.30     10.41 o 
   7   4  15       19.33       10.29      9.83 o 
  -8   5  15       20.93       12.56     13.31 o 
  -7   5  15        0.19        9.40     10.07 o 
  -6   5  15       30.75       29.17     10.05 o 
  -5   5  15      186.78      185.46     18.55 o 
  -4   5  15       52.72       49.93      8.70 o 
  -3   5  15      760.87      732.81     13.10 o 
  -2   5  15       27.56       40.57      6.40 o 
  -1   5  15       17.55       19.30      5.94 o 
   0   5  15       28.35       26.73     10.01 o 
   1   5  15       77.58       68.68     13.28 o 
   2   5  15        8.96        2.76     10.25 o 
   3   5  15        7.68       -5.71      9.98 o 
   4   5  15       24.03       14.94      4.40 o 
   5   5  15        8.03       -1.17      7.93 o 
   6   5  15       40.53       34.32     10.58 o 
   7   5  15       16.87       15.39     11.18 o 
  -7   6  15        5.02       -4.54      8.70 o 
  -6   6  15        3.43        2.28      8.31 o 
  -5   6  15       36.29       20.35      9.36 o 
  -4   6  15       83.00      103.38      9.73 o 
  -3   6  15       12.05       10.54      4.88 o 
  -2   6  15      239.36      238.47     10.17 o 
  -1   6  15      267.13      281.33     14.09 o 
   0   6  15        0.11        7.07      8.72 o 
   1   6  15      254.10      182.61     10.84 o 
   2   6  15        7.27        9.33      9.99 o 
   3   6  15        0.44       14.42     10.90 o 
   4   6  15       22.84        6.44      9.93 o 
   5   6  15       15.53       20.78      6.56 o 
   6   6  15        0.53        0.18      9.10 o 
  -6   7  15        0.97       10.82     10.90 o 
  -5   7  15       27.11       26.80     10.96 o 
  -4   7  15       55.93       42.62     12.74 o 
  -3   7  15       40.15       41.26      6.11 o 
  -2   7  15       34.13       19.53      7.07 o 
  -1   7  15      177.13      186.70     10.60 o 
   0   7  15       38.30       41.25      7.94 o 
   1   7  15       76.56       78.11      9.09 o 
   2   7  15       11.79       21.54     11.21 o 
   3   7  15       34.77       32.76     13.10 o 
   4   7  15        2.97       -1.35     10.37 o 
   5   7  15        0.56        2.33     10.42 o 
  -5   8  15        4.18       -2.85     10.19 o 
  -4   8  15       45.82       55.80     21.15 o 
  -3   8  15       16.67        5.79      4.25 o 
  -2   8  15        3.67        7.00      7.49 o 
  -1   8  15        8.68       22.37      8.74 o 
   0   8  15        7.67       -5.25      9.76 o 
   1   8  15        7.19       13.32     10.53 o 
   2   8  15        2.94       -1.31     12.73 o 
   3   8  15        4.11        8.49     11.52 o 
   4   8  15        1.55      -15.33     15.33 o 
  -3   9  15        1.21       -1.51     11.38 o 
  -2   9  15        0.52        8.18     10.22 o 
  -1   9  15        2.58        8.13      7.98 o 
   0   9  15        1.10       15.24      9.45 o 
   1   9  15        1.35       15.09     13.45 o 
   2   9  15        4.16      -15.83     15.83 o 
  -9   0  16        7.15        5.41      4.95 o 
  -8   0  16        5.48       -0.06      3.86 o 
  -7   0  16      199.67      245.37      8.61 o 
  -6   0  16        3.79       -1.45      4.53 o 
  -5   0  16       69.37       66.96      6.93 o 
  -4   0  16      135.35      152.90      9.16 o 
  -3   0  16      373.30      378.68     14.03 o 
  -2   0  16      228.12      243.72      8.71 o 
  -1   0  16      913.32      925.50     11.28 o 
   0   0  16        0.37        1.37      3.96 o 
   1   0  16      117.37      136.54      5.68 o 
   2   0  16        1.88        4.08      2.61 o 
   3   0  16      235.59      279.79     19.97 o 
   4   0  16        3.01      -16.31     16.31 o 
   5   0  16        0.01        0.24     15.57 o 
   6   0  16       34.39       35.05     18.25 o 
   7   0  16       21.37       16.06     32.61 o 
   8   0  16        1.03       27.50     22.39 o 
  -9   1  16        1.28       -6.98      8.80 o 
  -8   1  16        4.41        2.24      5.31 o 
  -7   1  16        9.53        6.87      2.65 o 
  -6   1  16        0.82        1.13      2.74 o 
  -5   1  16       24.19       16.70      3.74 o 
  -4   1  16        0.02       -0.05      3.23 o 
  -3   1  16       10.63        7.58      3.29 o 
  -2   1  16      120.34      129.63      5.40 o 
  -1   1  16      326.43      349.74      6.82 o 
   0   1  16       39.19       38.52      4.53 o 
   1   1  16      214.39      232.53      7.32 o 
   2   1  16      117.27      138.82      5.95 o 
   3   1  16        6.27        8.01      3.73 o 
   4   1  16        0.51        5.87      4.36 o 
   5   1  16      121.57      103.38      8.03 o 
   6   1  16       13.20       11.67     11.22 o 
   7   1  16       26.27        2.07     13.03 o 
   8   1  16       13.15       18.42     16.43 o 
  -9   2  16        4.11       10.98      7.74 o 
  -8   2  16        3.19        8.14      8.80 o 
  -7   2  16        5.11        6.39      6.29 o 
  -6   2  16        9.50       16.64      5.45 o 
  -5   2  16        7.62        6.58      5.81 o 
  -4   2  16       53.16       73.27     11.31 o 
  -3   2  16      171.43      189.47      6.86 o 
  -2   2  16       68.32       68.14      3.75 o 
  -1   2  16       35.21       31.02      4.68 o 
   0   2  16      179.88      195.63      6.00 o 
   1   2  16      210.16      208.38      5.90 o 
   2   2  16      198.40      210.76     10.31 o 
   3   2  16       58.05       74.14      9.49 o 
   4   2  16       38.75       43.03     11.06 o 
   5   2  16       68.24       67.62     13.69 o 
   6   2  16       51.59       42.99      8.18 o 
   7   2  16        0.04        2.68      7.46 o 
   8   2  16       18.29       37.23     13.97 o 
  -9   3  16        8.91       38.28      9.20 o 
  -8   3  16       16.52        9.39      8.23 o 
  -7   3  16       34.62       38.34     15.75 o 
  -6   3  16       50.72       38.51      8.32 o 
  -5   3  16       31.15       25.59      7.52 o 
  -4   3  16      135.83      122.38      8.06 o 
  -3   3  16       27.33       30.74      3.17 o 
  -2   3  16        1.88        1.38      3.76 o 
  -1   3  16       15.81       18.43      4.72 o 
   0   3  16        0.02        0.74      4.23 o 
   1   3  16       27.45       25.09      6.40 o 
   2   3  16        3.16       -2.21      3.86 o 
   3   3  16        0.64       -1.02      7.99 o 
   4   3  16        6.19        7.96      8.16 o 
   5   3  16       25.39       19.88     10.13 o 
   6   3  16      148.17      162.85     15.85 o 
   7   3  16        7.32        5.22      8.21 o 
   8   3  16        4.82       24.95     13.49 o 
  -8   4  16        0.54        1.95      8.44 o 
  -7   4  16        5.85       19.93     11.01 o 
  -6   4  16       17.55       24.69      8.08 o 
  -5   4  16        7.92        5.80      8.30 o 
  -4   4  16        2.34       -3.99      7.17 o 
  -3   4  16      162.08      143.90      8.62 o 
  -2   4  16      486.48      553.25     12.14 o 
  -1   4  16       18.47       16.23      4.97 o 
   0   4  16      100.14       98.88      6.09 o 
   1   4  16       71.41       72.51      7.13 o 
   2   4  16       24.50       18.73      5.73 o 
   3   4  16        7.99        4.54      3.20 o 
   4   4  16       20.03       14.41      8.38 o 
   5   4  16        0.25        1.06      8.74 o 
   6   4  16       19.82        9.38     12.57 o 
   7   4  16        0.20        5.52      9.27 o 
  -8   5  16        0.24        8.64     10.75 o 
  -7   5  16        4.75       -8.89      9.92 o 
  -6   5  16       10.12        1.72      7.34 o 
  -5   5  16        2.88       13.25      8.99 o 
  -4   5  16       25.65       34.06      8.44 o 
  -3   5  16      128.44      100.43      8.07 o 
  -2   5  16        0.81       -0.24      4.75 o 
  -1   5  16      179.71      158.99      6.66 o 
   0   5  16       29.86       35.16      8.07 o 
   1   5  16       33.78       23.69      8.71 o 
   2   5  16        0.06       -6.58      8.63 o 
   3   5  16      108.35      110.10     13.41 o 
   4   5  16       41.80       31.06      6.12 o 
   5   5  16       64.60       51.48     12.30 o 
   6   5  16       15.70       22.92      9.40 o 
   7   5  16        2.20      -10.64     11.30 o 
  -7   6  16        1.80       17.47     13.02 o 
  -6   6  16       18.47       20.43     10.05 o 
  -5   6  16        4.05        5.03      7.78 o 
  -4   6  16       17.45        5.22      8.37 o 
  -3   6  16        0.03       -4.35      4.35 o 
  -2   6  16       83.86       76.46      6.47 o 
  -1   6  16        0.13       -1.51      8.14 o 
   0   6  16       20.34       11.13      7.42 o 
   1   6  16        1.92       -3.67      8.33 o 
   2   6  16       34.01       49.20     11.03 o 
   3   6  16        1.16       10.01     13.35 o 
   4   6  16        0.11        5.87      3.79 o 
   5   6  16        0.04       -9.91     10.08 o 
   6   6  16        0.98        2.28     11.76 o 
  -6   7  16        5.52       28.25     11.74 o 
  -5   7  16        1.66       -8.58      9.58 o 
  -4   7  16       74.05       78.79     11.17 o 
  -3   7  16        1.28       -4.28      4.28 o 
  -2   7  16       18.26       13.60      6.91 o 
  -1   7  16       20.40       22.89      6.98 o 
   0   7  16       43.95       31.96      9.02 o 
   1   7  16       11.48       12.64      9.74 o 
   2   7  16        0.31       -0.16     12.90 o 
   3   7  16        0.98        0.08     10.86 o 
   4   7  16        5.51        8.06     12.11 o 
   5   7  16        1.51        6.04     12.21 o 
  -5   8  16        1.06       -9.90      9.90 o 
  -4   8  16        9.75       16.08     11.52 o 
  -3   8  16        0.01       -0.06      4.66 o 
  -2   8  16        0.50        2.37      6.86 o 
  -1   8  16       19.11       12.07      7.55 o 
   0   8  16        0.28        2.56      7.72 o 
   1   8  16        0.04        9.09      8.54 o 
   2   8  16        1.54       11.73     11.79 o 
   3   8  16        0.19       33.39     14.05 o 
   4   8  16       10.46       22.87     14.11 o 
  -3   9  16        2.33       19.05     14.10 o 
  -2   9  16        3.32        0.44      6.29 o 
  -1   9  16        6.55        9.64     10.57 o 
   0   9  16        0.35       -4.14     10.59 o 
   1   9  16        0.79       -0.49      9.71 o 
  -9   1  17        1.79        9.96      7.33 o 
  -8   1  17        0.14        6.25      8.04 o 
  -7   1  17       74.89       77.50      6.97 o 
  -6   1  17        1.43        0.57      1.78 o 
  -5   1  17       33.96       29.35      3.02 o 
  -4   1  17       17.00       16.84      3.56 o 
  -3   1  17       32.08       24.97      3.76 o 
  -2   1  17       18.22       12.19      3.68 o 
  -1   1  17       22.71       20.70      3.55 o 
   0   1  17       39.05       50.86      5.79 o 
   1   1  17       50.18       49.27      6.87 o 
   2   1  17       72.02       71.95      4.97 o 
   3   1  17        7.22        6.84      4.76 o 
   4   1  17       58.85       65.37      6.62 o 
   5   1  17        9.41       12.76     11.61 o 
   6   1  17       16.60       20.82     15.96 o 
   7   1  17        5.30      -13.61     32.12 o 
   8   1  17       10.81       -1.56     19.83 o 
  -9   2  17       11.74       16.73      8.37 o 
  -8   2  17        1.53      -10.42     10.42 o 
  -7   2  17       15.58       13.84      6.04 o 
  -6   2  17        1.72       -1.35      6.91 o 
  -5   2  17      127.82      118.43     10.09 o 
  -4   2  17       27.44       19.63      6.60 o 
  -3   2  17       37.11       38.83      2.81 o 
  -2   2  17       66.23       61.15      3.98 o 
  -1   2  17      445.54      437.51      9.02 o 
   0   2  17       46.66       43.43      5.84 o 
   1   2  17       75.43       81.87      6.29 o 
   2   2  17       48.95       49.82      5.87 o 
   3   2  17       36.84       31.71      8.75 o 
   4   2  17        0.05        2.70      8.90 o 
   5   2  17        6.40        8.44     15.34 o 
   6   2  17       10.03       11.23      5.05 o 
   7   2  17        2.88        1.31     13.90 o 
   8   2  17       23.20       14.31     14.33 o 
  -9   3  17        1.80       13.73     11.42 o 
  -8   3  17        0.98       -2.92      7.21 o 
  -7   3  17        0.07        9.95      8.52 o 
  -6   3  17       32.73       50.64      7.34 o 
  -5   3  17       25.91       18.64      6.67 o 
  -4   3  17      631.81      664.66     25.89 o 
  -3   3  17        1.40        2.81      3.18 o 
  -2   3  17      375.26      381.40      8.41 o 
  -1   3  17      183.23      165.17     13.10 o 
   0   3  17      226.32      258.57      6.26 o 
   1   3  17       51.13       39.21      6.74 o 
   2   3  17        0.01       -0.96      5.02 o 
   3   3  17        1.41        6.20      9.00 o 
   4   3  17        7.92        4.24      9.48 o 
   5   3  17        7.27        5.15      9.69 o 
   6   3  17        5.44       -3.11     10.53 o 
   7   3  17        7.31       10.88      6.88 o 
  -8   4  17        2.66        7.44      8.79 o 
  -7   4  17       33.02       33.52     19.43 o 
  -6   4  17       38.29       37.92      7.69 o 
  -5   4  17        5.17       13.00      7.48 o 
  -4   4  17        6.18        8.72      7.60 o 
  -3   4  17      708.14      755.14     10.37 o 
  -2   4  17       78.34       91.89      7.30 o 
  -1   4  17      143.17      156.38      8.11 o 
   0   4  17       12.29        6.43      6.29 o 
   1   4  17      349.40      330.68     10.58 o 
   2   4  17        3.32        9.54      5.49 o 
   3   4  17       15.95        4.45      7.95 o 
   4   4  17       18.87       11.80     10.86 o 
   5   4  17        0.02       -8.28      8.28 o 
   6   4  17       43.76       23.22     10.67 o 
   7   4  17        7.04        5.87     10.90 o 
  -8   5  17       11.85       11.21     10.25 o 
  -7   5  17        4.03      -10.68     10.68 o 
  -6   5  17       25.26       33.48     10.54 o 
  -5   5  17        0.33       -0.16      7.06 o 
  -4   5  17      198.34      211.00     11.00 o 
  -3   5  17       19.33       19.72      4.61 o 
  -2   5  17       57.71       64.40      6.95 o 
  -1   5  17       32.66       46.00      5.35 o 
   0   5  17       13.74       15.27      5.10 o 
   1   5  17        3.60        2.82      5.04 o 
   2   5  17       70.13       52.70      5.64 o 
   3   5  17       10.97       11.01      5.40 o 
   4   5  17        0.01        5.91      8.20 o 
   5   5  17        8.98        9.08      9.38 o 
   6   5  17        1.35        4.58      9.72 o 
  -7   6  17        0.76       -7.93     10.14 o 
  -6   6  17        3.40        3.43      8.27 o 
  -5   6  17       14.58       11.97      8.42 o 
  -4   6  17      134.04      174.00      9.95 o 
  -3   6  17        5.41        6.34      3.88 o 
  -2   6  17        0.35       -3.62      5.45 o 
  -1   6  17        8.88        5.50      6.89 o 
   0   6  17       16.20       23.97      6.88 o 
   1   6  17       24.45       24.61      8.78 o 
   2   6  17        2.61        9.26      9.24 o 
   3   6  17       40.67       32.46     11.61 o 
   4   6  17        0.48        6.67      6.57 o 
   5   6  17        2.45       -7.96     13.59 o 
   6   6  17        0.10       13.42     11.09 o 
  -6   7  17        6.84        5.85      9.77 o 
  -5   7  17        6.63       14.68      9.66 o 
  -4   7  17       37.23       55.60     10.68 o 
  -3   7  17        8.53        5.38      4.10 o 
  -2   7  17       42.50       30.89      5.57 o 
  -1   7  17        1.08       -1.60      8.39 o 
   0   7  17        4.13        5.58      8.54 o 
   1   7  17        0.74        6.52     10.54 o 
   2   7  17       26.72        8.15     10.23 o 
   3   7  17        0.91       -7.89     14.16 o 
   4   7  17        0.78       -5.41     12.61 o 
   5   7  17        3.77       -3.34     11.08 o 
  -4   8  17        6.41      -10.14     10.14 o 
  -3   8  17       16.19       18.64     12.96 o 
  -2   8  17       14.94       18.46      7.89 o 
  -1   8  17        1.56       -0.82      8.41 o 
   0   8  17        1.49       10.32     11.09 o 
   1   8  17        0.00       -7.32     12.18 o 
   2   8  17        0.00      -10.87     10.87 o 
   3   8  17       12.36       24.26     15.22 o 
  -2   9  17        3.23        2.48      8.92 o 
  -1   9  17        0.01       14.03     10.70 o 
   0   9  17        0.07      -11.55     13.44 o 
  -9   0  18        6.88        7.30     14.85 o 
  -8   0  18        0.32       -0.90      6.01 o 
  -7   0  18      170.42      160.39     14.48 o 
  -6   0  18        4.89        3.70      5.44 o 
  -5   0  18       26.11       26.21      6.74 o 
  -4   0  18      296.93      355.91     14.44 o 
  -3   0  18      172.48      201.14      9.11 o 
  -2   0  18      111.78      127.86      6.73 o 
  -1   0  18        0.06        4.45      4.53 o 
   0   0  18       53.95       53.60      7.87 o 
   1   0  18        0.47        2.92      4.94 o 
   2   0  18       74.24       80.89      4.32 o 
   3   0  18        9.03       21.17     15.09 o 
   4   0  18      378.11      454.25     26.79 o 
   5   0  18        3.77       -5.35     15.82 o 
   6   0  18       15.66       32.37     31.39 o 
   7   0  18       57.13       53.54     22.63 o 
  -9   1  18        4.37        7.11      7.05 o 
  -8   1  18        2.41        5.99     13.40 o 
  -7   1  18        0.78       -2.89      6.64 o 
  -6   1  18        0.35       -0.96      1.32 o 
  -5   1  18       78.13       96.12      5.38 o 
  -4   1  18       10.37        9.83      3.52 o 
  -3   1  18       31.03       30.89      3.46 o 
  -2   1  18        2.79        5.12      3.84 o 
  -1   1  18       54.32       68.93      4.50 o 
   0   1  18        2.45        1.79      3.90 o 
   1   1  18       51.94       57.65      5.31 o 
   2   1  18      301.96      323.68      8.79 o 
   3   1  18       88.43      107.07     14.41 o 
   4   1  18        2.63        1.61      2.96 o 
   5   1  18       87.47      104.28     30.91 o 
   6   1  18       53.43       29.00     16.47 o 
   7   1  18        0.16      -19.59     24.26 o 
  -9   2  18        3.55        6.20      7.86 o 
  -8   2  18        1.16        5.99      7.02 o 
  -7   2  18        2.32        3.92      7.27 o 
  -6   2  18       63.61       52.40      6.80 o 
  -5   2  18        0.54        4.82      5.62 o 
  -4   2  18        5.56        2.03      4.68 o 
  -3   2  18        2.18       -4.02      4.12 o 
  -2   2  18        1.66        6.54      4.21 o 
  -1   2  18      212.59      244.21      6.80 o 
   0   2  18      665.07      711.37     20.20 o 
   1   2  18      258.98      266.74     10.26 o 
   2   2  18       49.54       35.12      6.27 o 
   3   2  18       23.64       19.22      6.35 o 
   4   2  18        9.16        4.57      7.27 o 
   5   2  18        5.29       19.66     11.03 o 
   6   2  18        7.33        4.78     12.89 o 
   7   2  18        4.28      -14.07     14.07 o 
  -8   3  18        1.53      -12.34     12.34 o 
  -7   3  18        8.49        9.61      7.78 o 
  -6   3  18        4.72       12.65      7.47 o 
  -5   3  18        4.75       -4.80      6.90 o 
  -4   3  18       17.44       32.07      7.52 o 
  -3   3  18      203.56      202.33      5.50 o 
  -2   3  18       28.14       26.85      4.94 o 
  -1   3  18       94.01       92.37      6.39 o 
   0   3  18      103.88       95.38     13.70 o 
   1   3  18      171.01      168.76      9.62 o 
   2   3  18        0.06        1.57      3.27 o 
   3   3  18       69.93       72.22      9.10 o 
   4   3  18      195.21      180.09     10.04 o 
   5   3  18        0.74       -3.45      7.92 o 
   6   3  18       23.79        1.56      9.98 o 
   7   3  18        0.84       -3.81     13.71 o 
  -8   4  18        5.80       17.31     11.70 o 
  -7   4  18        0.24       -4.91      7.54 o 
  -6   4  18        7.47       12.54      8.61 o 
  -5   4  18       10.58        6.25      6.76 o 
  -4   4  18       36.62       40.69      7.08 o 
  -3   4  18       21.19       26.34      2.29 o 
  -2   4  18      153.89      178.02      7.40 o 
  -1   4  18       55.17       69.49      6.44 o 
   0   4  18       86.78       84.78      8.71 o 
   1   4  18        1.71       -0.85      4.74 o 
   2   4  18       83.82       76.52      8.97 o 
   3   4  18       15.46       12.68      7.52 o 
   4   4  18        2.79        0.71      8.53 o 
   5   4  18        1.82        3.99      8.48 o 
   6   4  18       16.44        8.39      9.33 o 
   7   4  18        0.91       20.18     12.54 o 
  -7   5  18        3.10        7.57      8.07 o 
  -6   5  18        3.74        9.83      8.39 o 
  -5   5  18        4.87        5.05      7.31 o 
  -4   5  18        1.61        5.15      7.87 o 
  -3   5  18      474.38      435.10     15.17 o 
  -2   5  18       11.38        9.98      4.31 o 
  -1   5  18       46.54       34.59      6.40 o 
   0   5  18        0.00       -0.72      5.34 o 
   1   5  18        7.94        0.79      4.83 o 
   2   5  18       21.55        8.82      4.66 o 
   3   5  18       71.94       35.85     10.64 o 
   4   5  18       15.16        5.49      8.64 o 
   5   5  18        1.18        1.18      9.43 o 
   6   5  18       10.52       13.01     10.45 o 
  -7   6  18        0.00       16.57      9.38 o 
  -6   6  18        2.79        5.74      9.09 o 
  -5   6  18        6.74       14.69     10.23 o 
  -4   6  18        6.66       11.47      9.34 o 
  -3   6  18        5.91        3.25      5.31 o 
  -2   6  18       48.82       35.69      5.37 o 
  -1   6  18      124.90      135.25      6.86 o 
   0   6  18       40.79       41.88      6.82 o 
   1   6  18       11.02        4.06      6.46 o 
   2   6  18       42.24       19.36      7.45 o 
   3   6  18        1.03       -1.60      4.57 o 
   4   6  18        2.72       24.24     13.88 o 
   5   6  18        1.77       11.55     14.08 o 
  -6   7  18        5.92        6.41     10.56 o 
  -5   7  18        1.78        8.19      9.48 o 
  -4   7  18       23.66        5.01     11.42 o 
  -3   7  18        0.98       -5.27      5.27 o 
  -2   7  18       19.54        6.35      5.28 o 
  -1   7  18        2.44       -9.06      9.06 o 
   0   7  18        3.71        9.56      7.35 o 
   1   7  18        0.55        2.29      8.93 o 
   2   7  18       27.95       32.59     11.47 o 
   3   7  18        1.03       -8.09     11.40 o 
   4   7  18        4.77        3.45     10.87 o 
  -4   8  18        0.43        9.26     10.12 o 
  -3   8  18        2.79        6.80      9.83 o 
  -2   8  18        3.06       -1.58      6.83 o 
  -1   8  18        1.12        6.41      8.66 o 
   0   8  18        0.00       17.70     11.45 o 
   1   8  18        3.93        9.97     10.26 o 
   2   8  18        1.76       -5.91     12.66 o 
   3   8  18        0.14       -0.97     15.83 o 
  -9   1  19        4.56       -8.98     15.94 o 
  -8   1  19        9.66        9.96      5.64 o 
  -7   1  19        0.62       -0.36      6.58 o 
  -6   1  19        2.92        1.18      1.43 o 
  -5   1  19        8.45       12.19      3.30 o 
  -4   1  19       26.30       21.26      3.90 o 
  -3   1  19       19.54       13.23      3.96 o 
  -2   1  19       23.93       31.70      6.49 o 
  -1   1  19      241.74      246.36      6.81 o 
   0   1  19       25.60       27.55      4.70 o 
   1   1  19      364.56      384.82     12.69 o 
   2   1  19        0.75       10.19      5.74 o 
   3   1  19        2.30        5.08      4.78 o 
   4   1  19       97.19       84.55     15.48 o 
   5   1  19        4.66        2.04     11.70 o 
   6   1  19       18.42       34.39     17.12 o 
   7   1  19       36.13       74.86     19.94 o 
  -8   2  19        1.18        0.92      8.22 o 
  -7   2  19        0.27        9.97      6.81 o 
  -6   2  19       54.35       46.83      6.18 o 
  -5   2  19        0.05        9.11      6.06 o 
  -4   2  19       31.07       24.53      9.10 o 
  -3   2  19       31.32       31.09      4.36 o 
  -2   2  19       40.61       46.07      4.85 o 
  -1   2  19      207.79      191.92      8.11 o 
   0   2  19      103.54       98.11      5.73 o 
   1   2  19       35.87       52.80      4.24 o 
   2   2  19      136.13      131.69      8.61 o 
   3   2  19        0.11       -1.09      5.91 o 
   4   2  19       90.57       82.04      6.74 o 
   5   2  19       35.42       37.95      5.22 o 
   6   2  19        5.85        7.98     10.19 o 
   7   2  19        1.35       -2.94     14.35 o 
  -8   3  19        5.38       -6.90      8.64 o 
  -7   3  19        0.01       -7.91      7.91 o 
  -6   3  19       66.18       41.64      8.86 o 
  -5   3  19        4.47        6.20      7.41 o 
  -4   3  19       82.50       96.86     16.62 o 
  -3   3  19      213.15      208.91      5.39 o 
  -2   3  19      336.17      366.67      9.37 o 
  -1   3  19       92.46       96.28      6.87 o 
   0   3  19      307.99      281.31      7.64 o 
   1   3  19       22.85       20.78      5.07 o 
   2   3  19       10.46        9.75      2.83 o 
   3   3  19        1.29       -0.60      7.68 o 
   4   3  19        7.59        7.50      7.80 o 
   5   3  19        1.24       -6.35      8.75 o 
   6   3  19       10.81        7.35      9.94 o 
   7   3  19        2.49        0.36     11.97 o 
  -8   4  19        1.21        4.13      8.75 o 
  -7   4  19        3.90        7.24      9.70 o 
  -6   4  19        5.28       15.24      7.95 o 
  -5   4  19       68.84       67.28     11.03 o 
  -4   4  19       60.41       59.08      8.11 o 
  -3   4  19       13.49        6.95      3.08 o 
  -2   4  19      123.61      120.37      8.06 o 
  -1   4  19      277.13      283.50      8.77 o 
   0   4  19        1.54       -2.06      4.73 o 
   1   4  19       85.94       82.37      7.66 o 
   2   4  19        2.83        4.95      5.29 o 
   3   4  19       62.68       57.49     10.28 o 
   4   4  19       16.65       25.01     10.43 o 
   5   4  19        0.63        9.06      9.82 o 
   6   4  19        4.34        9.65      9.68 o 
  -7   5  19        0.30       -5.59      8.99 o 
  -6   5  19        0.16        6.00      8.52 o 
  -5   5  19       11.75       18.62      8.30 o 
  -4   5  19        6.45        4.89      7.38 o 
  -3   5  19      185.74      162.40      6.77 o 
  -2   5  19      103.33      118.58      7.64 o 
  -1   5  19       13.03        6.46      5.82 o 
   0   5  19       18.02       11.50      6.06 o 
   1   5  19        0.90        7.14      6.62 o 
   2   5  19        0.45       -5.87      7.35 o 
   3   5  19       20.74       15.70     10.71 o 
   4   5  19        1.62        3.96      8.38 o 
   5   5  19       14.33       21.54      9.57 o 
   6   5  19        0.00       10.66     11.74 o 
  -6   6  19       11.17       21.74     11.63 o 
  -5   6  19       15.67       -2.55      8.01 o 
  -4   6  19        4.69       17.53      8.55 o 
  -3   6  19       29.25       20.76      5.01 o 
  -2   6  19       20.79       16.24      5.98 o 
  -1   6  19        0.11        3.48      5.80 o 
   0   6  19       16.33       21.06      6.87 o 
   1   6  19        1.97        5.94      5.98 o 
   2   6  19        0.12        6.82      6.91 o 
   3   6  19        9.83        9.52      7.28 o 
   4   6  19        8.89        9.71     13.07 o 
   5   6  19        0.77        8.56     11.79 o 
  -5   7  19        0.01       -5.53     10.63 o 
  -4   7  19        0.31        1.61      8.17 o 
  -3   7  19       12.01      -13.70     13.70 o 
  -2   7  19       16.53       10.28      5.40 o 
  -1   7  19       21.34       24.39      5.77 o 
   0   7  19       10.58        8.25      6.54 o 
   1   7  19        0.04        8.49      9.17 o 
   2   7  19        7.67        3.69     10.36 o 
   3   7  19        1.00       -7.30     14.62 o 
   4   7  19        0.89        4.14     13.16 o 
  -3   8  19        0.68        1.39      9.80 o 
  -2   8  19        1.11        5.41      5.78 o 
  -1   8  19        0.41       -8.68      8.68 o 
   0   8  19       19.80       15.35      8.83 o 
   1   8  19        4.45       -8.51     11.13 o 
   2   8  19        4.53       32.80     19.69 o 
  -8   0  20        4.19       14.60     14.36 o 
  -7   0  20        1.62        4.44      6.92 o 
  -6   0  20       26.67       18.21      6.17 o 
  -5   0  20       80.27       84.80     14.95 o 
  -4   0  20        6.73        5.17      7.30 o 
  -3   0  20       20.80       16.78     10.57 o 
  -2   0  20       60.82       64.31      6.61 o 
  -1   0  20       68.13       72.80      7.14 o 
   0   0  20      669.51      679.10     28.50 o 
   1   0  20      156.15      166.86      8.64 o 
   2   0  20       13.58       12.86      3.89 o 
   3   0  20        0.66        6.81     24.34 o 
   4   0  20      373.74      319.54     24.60 o 
   5   0  20      103.59      126.09     21.66 o 
   6   0  20       32.88       32.61     20.69 o 
   7   0  20       36.40       49.40     23.12 o 
  -8   1  20        0.03       12.32      6.80 o 
  -7   1  20       10.39       18.79     10.37 o 
  -6   1  20        0.48        0.87      2.19 o 
  -5   1  20        3.73        8.04      3.24 o 
  -4   1  20        0.40        1.08      3.64 o 
  -3   1  20        4.59       -0.04      4.17 o 
  -2   1  20       41.86       43.06      5.10 o 
  -1   1  20        0.43        5.46      3.92 o 
   0   1  20      179.09      197.22      7.09 o 
   1   1  20      128.03      156.36     10.30 o 
   2   1  20      180.43      200.78      7.78 o 
   3   1  20      116.20      107.57     12.91 o 
   4   1  20        5.50        1.36     13.26 o 
   5   1  20        1.81       -4.43     12.20 o 
   6   1  20       17.94       25.92     15.21 o 
   7   1  20        3.85       29.77     29.81 o 
  -8   2  20        9.96        9.58      7.12 o 
  -7   2  20        8.99       21.87      6.45 o 
  -6   2  20        0.49        7.71      5.88 o 
  -5   2  20        0.04        4.11      5.86 o 
  -4   2  20        3.02        5.93      3.33 o 
  -3   2  20        0.50       -1.12      4.51 o 
  -2   2  20      633.73      653.18     10.35 o 
  -1   2  20      385.72      400.56      8.81 o 
   0   2  20       16.24       10.14      5.71 o 
   1   2  20       52.53       60.44      5.47 o 
   2   2  20        1.03       -0.29      5.04 o 
   3   2  20        8.12       14.73      6.23 o 
   4   2  20        1.00        2.24      3.79 o 
   5   2  20        0.08       -3.36      6.85 o 
   6   2  20        1.25        1.21     10.28 o 
   7   2  20        3.44        5.37     25.54 o 
  -8   3  20        0.15       14.67      8.25 o 
  -7   3  20        0.02        6.35     12.50 o 
  -6   3  20        0.14       10.97      6.71 o 
  -5   3  20       23.91       28.83      6.86 o 
  -4   3  20       21.41       28.47      7.67 o 
  -3   3  20      169.67      164.78      8.40 o 
  -2   3  20       20.93       26.43      5.43 o 
  -1   3  20      512.02      537.66     10.49 o 
   0   3  20       22.16       25.38      5.71 o 
   1   3  20      141.20      153.98     11.21 o 
   2   3  20      201.01      183.89     11.04 o 
   3   3  20        4.15        2.96      4.83 o 
   4   3  20       89.72       89.05     12.53 o 
   5   3  20        7.65       16.78      9.39 o 
   6   3  20        6.20       13.95      9.38 o 
  -7   4  20        0.25       11.05      7.77 o 
  -6   4  20        1.54       -8.28      8.28 o 
  -5   4  20        8.53       13.75      8.22 o 
  -4   4  20       26.04       18.72      7.30 o 
  -3   4  20      119.97      111.10      5.10 o 
  -2   4  20       29.03       35.25      5.78 o 
  -1   4  20       26.14       27.48      7.42 o 
   0   4  20       18.13       16.70      4.45 o 
   1   4  20       31.90       22.26      6.81 o 
   2   4  20       11.87        9.30      3.19 o 
   3   4  20        8.40       12.97      8.29 o 
   4   4  20       29.19       23.04      9.22 o 
   5   4  20        2.69        1.06      8.70 o 
   6   4  20       12.74        0.77     12.25 o 
  -7   5  20       11.33       13.48      8.47 o 
  -6   5  20       15.17       13.38     10.13 o 
  -5   5  20       98.68      110.82     11.26 o 
  -4   5  20       48.71       48.99      8.56 o 
  -3   5  20       40.28       38.04      5.77 o 
  -2   5  20       14.33       17.36      5.50 o 
  -1   5  20        0.13       -0.63      4.25 o 
   0   5  20        1.58        8.59      5.10 o 
   1   5  20        0.01       -3.89      7.60 o 
   2   5  20        5.74        4.84      6.67 o 
   3   5  20       16.92        3.08      9.97 o 
   4   5  20        2.04        5.13      9.38 o 
   5   5  20        0.28        7.21     11.58 o 
  -6   6  20        0.26        9.09      9.73 o 
  -5   6  20        0.57       -8.37      8.37 o 
  -4   6  20        0.25       -4.98      8.52 o 
  -3   6  20        4.36        5.97      5.02 o 
  -2   6  20       35.82       32.20      5.19 o 
  -1   6  20       29.03       34.30      5.89 o 
   0   6  20        0.04       -4.57      5.36 o 
   1   6  20        9.01        3.91      6.14 o 
   2   6  20        0.11        7.85      8.21 o 
   3   6  20        2.01        6.77     15.96 o 
   4   6  20        7.22       12.66     10.67 o 
  -5   7  20       11.07       12.66      9.84 o 
  -4   7  20        0.74       -9.43      9.43 o 
  -3   7  20        1.67       14.36      8.07 o 
  -2   7  20        1.08       -0.26      4.98 o 
  -1   7  20        6.06        2.62      5.35 o 
   0   7  20        7.19       21.18      6.88 o 
   1   7  20        8.26        5.55      6.68 o 
   2   7  20        1.28        8.67      8.68 o 
   3   7  20        1.76       -0.79     11.71 o 
  -3   8  20        0.00        3.51     12.21 o 
  -2   8  20        0.61       -9.99      9.99 o 
  -1   8  20        0.92        2.34      5.83 o 
   0   8  20        4.07        4.31      7.64 o 
   1   8  20        5.13        1.68     10.12 o 
  -8   1  21        1.21        4.67      6.13 o 
  -7   1  21        0.05       -3.19      5.24 o 
  -6   1  21        1.99       -0.21      1.40 o 
  -5   1  21        0.00        0.51      3.63 o 
  -4   1  21       13.94       12.61      4.53 o 
  -3   1  21       48.86       47.23      5.46 o 
  -2   1  21       12.18       10.55      4.55 o 
  -1   1  21       66.67       83.11      5.21 o 
   0   1  21       75.28       70.98      6.07 o 
   1   1  21      355.41      384.84     13.04 o 
   2   1  21      411.96      437.98     13.54 o 
   3   1  21       51.34       54.86      5.62 o 
   4   1  21       14.67       16.87     14.23 o 
   5   1  21       53.86       71.89     22.51 o 
   6   1  21       10.93       11.64     18.25 o 
  -8   2  21        0.45        5.91      6.96 o 
  -7   2  21        0.33       -6.38      6.38 o 
  -6   2  21        0.09        3.10      8.73 o 
  -5   2  21        6.48       11.77      8.44 o 
  -4   2  21        7.41        9.90      3.39 o 
  -3   2  21       29.86       17.28      5.52 o 
  -2   2  21       69.85       73.89      4.82 o 
  -1   2  21      457.81      478.92      9.35 o 
   0   2  21      305.19      348.81     10.02 o 
   1   2  21        2.33        4.82      6.14 o 
   2   2  21      141.24      135.14      8.53 o 
   3   2  21      154.48      158.58     12.05 o 
   4   2  21        0.15        1.25      5.41 o 
   5   2  21        1.27       -2.09      4.83 o 
   6   2  21        4.88       20.79     10.92 o 
  -8   3  21       13.59       12.81      8.97 o 
  -7   3  21        0.54       -2.73      7.34 o 
  -6   3  21       26.59       28.66      9.30 o 
  -5   3  21       17.97       16.22      8.71 o 
  -4   3  21      144.55      170.15      8.18 o 
  -3   3  21        0.59       -3.06      3.38 o 
  -2   3  21       12.47        4.40      6.15 o 
  -1   3  21      265.16      264.54      7.94 o 
   0   3  21       94.47      102.36      7.56 o 
   1   3  21        1.53        0.72      4.90 o 
   2   3  21       18.42       16.76      6.18 o 
   3   3  21       46.64       41.82      5.60 o 
   4   3  21       20.37       17.35      6.98 o 
   5   3  21       19.91       10.94      5.08 o 
   6   3  21       14.42       11.58      9.87 o 
  -7   4  21       32.38       30.86     10.08 o 
  -6   4  21       16.46       20.69      8.46 o 
  -5   4  21       13.43       12.96      7.67 o 
  -4   4  21        1.93       -3.81      7.71 o 
  -3   4  21       72.47       56.72      7.55 o 
  -2   4  21        7.65        7.19      5.74 o 
  -1   4  21       31.82       19.52      6.58 o 
   0   4  21        0.06       10.88      5.98 o 
   1   4  21       15.36       25.01      5.86 o 
   2   4  21       83.82       71.54      5.38 o 
   3   4  21        0.26       -0.39     11.88 o 
   4   4  21        0.09       -8.66      8.89 o 
   5   4  21        1.12        6.52     12.50 o 
  -7   5  21        6.05        8.96     11.33 o 
  -6   5  21        3.32       16.81      8.95 o 
  -5   5  21        0.84        1.31     10.29 o 
  -4   5  21        0.04        4.96      7.04 o 
  -3   5  21        0.71        2.19      3.45 o 
  -2   5  21       99.51      107.32      7.96 o 
  -1   5  21        7.30        8.16      5.08 o 
   0   5  21       20.16       18.79      5.50 o 
   1   5  21        0.19        0.74      5.79 o 
   2   5  21        8.75        8.97      4.24 o 
   3   5  21        0.30       -7.66     10.49 o 
   4   5  21        3.68        4.80      9.70 o 
   5   5  21        0.21       -0.86     11.95 o 
  -6   6  21        0.09       -1.00      9.38 o 
  -5   6  21        4.28       -2.98     12.50 o 
  -4   6  21        0.83       -9.91      9.91 o 
  -3   6  21        2.54        1.55      4.82 o 
  -2   6  21        7.47        4.41      5.96 o 
  -1   6  21      117.27      168.46      8.12 o 
   0   6  21        1.95        0.69      6.54 o 
   1   6  21       33.62       31.35      6.27 o 
   2   6  21        4.17        0.43      7.33 o 
   3   6  21        5.08       -4.43     14.01 o 
   4   6  21        0.42       10.37     10.40 o 
  -4   7  21        0.19        0.46     11.73 o 
  -3   7  21        2.27       -4.61     10.14 o 
  -2   7  21       20.24       15.91      4.65 o 
  -1   7  21        0.52       -1.58      6.11 o 
   0   7  21        2.37        6.41      6.09 o 
   1   7  21       35.95       35.49      7.55 o 
   2   7  21        0.42        4.99      7.48 o 
  -1   8  21        3.48        2.10      5.89 o 
  -8   0  22        1.56      -16.55     16.55 o 
  -7   0  22        1.98        1.95      6.65 o 
  -6   0  22       14.78       10.14     13.92 o 
  -5   0  22      147.76      149.38     16.26 o 
  -4   0  22        1.58       -3.25      4.66 o 
  -3   0  22       31.48       32.57      5.89 o 
  -2   0  22      219.99      219.83      7.99 o 
  -1   0  22      273.87      269.70     12.60 o 
   0   0  22       89.51      112.70      8.63 o 
   1   0  22       27.30       21.60      6.83 o 
   2   0  22      451.11      469.65     24.36 o 
   3   0  22      124.42      117.82     30.67 o 
   4   0  22       19.23        1.95     17.04 o 
   5   0  22        1.06       16.31     18.74 o 
   6   0  22       23.50       17.77     20.69 o 
  -8   1  22        5.18       -8.16     16.37 o 
  -7   1  22        0.00        6.52      4.75 o 
  -6   1  22        2.36       -0.11      2.33 o 
  -5   1  22       13.35        7.01      3.18 o 
  -4   1  22        0.09        4.78      3.49 o 
  -3   1  22       86.75       92.23      5.63 o 
  -2   1  22      170.79      191.28      7.18 o 
  -1   1  22       44.17       57.62      6.56 o 
   0   1  22       23.91       11.32      5.58 o 
   1   1  22       92.88      110.24      6.92 o 
   2   1  22       57.82       66.65      8.21 o 
   3   1  22       10.83        9.20      4.64 o 
   4   1  22       21.03       33.47     15.40 o 
   5   1  22        0.40       26.65     14.24 o 
   6   1  22        4.43       17.02     14.61 o 
  -8   2  22        0.50        7.25      6.30 o 
  -7   2  22        0.75       23.47      8.97 o 
  -6   2  22       39.79       54.91      9.10 o 
  -5   2  22        0.02        2.66      5.97 o 
  -4   2  22       39.40       34.42      5.00 o 
  -3   2  22       42.81       42.57      5.84 o 
  -2   2  22       62.18       54.34      5.49 o 
  -1   2  22       64.51       72.22      5.43 o 
   0   2  22       86.86       89.11      7.13 o 
   1   2  22       13.42       12.03      7.15 o 
   2   2  22        1.79        9.16      6.87 o 
   3   2  22       86.68       85.11      9.77 o 
   4   2  22       52.03       39.44      9.66 o 
   5   2  22        2.34        9.28     14.29 o 
   6   2  22        0.40       10.05     11.27 o 
  -7   3  22        1.21       -3.28      8.27 o 
  -6   3  22        2.43       17.08      7.79 o 
  -5   3  22        0.99       -1.13      6.21 o 
  -4   3  22       65.63       74.52      8.13 o 
  -3   3  22       35.64       29.79      5.47 o 
  -2   3  22       74.01       77.31      5.24 o 
  -1   3  22       69.26       67.82      6.52 o 
   0   3  22      151.08      152.44      9.29 o 
   1   3  22        2.82        8.95      4.79 o 
   2   3  22        8.70       14.41      6.08 o 
   3   3  22       41.26       29.29      6.01 o 
   4   3  22        0.82        5.99      6.34 o 
   5   3  22        7.13       -0.99      4.22 o 
   6   3  22        0.49        0.32      9.73 o 
  -7   4  22        0.11       14.89     11.66 o 
  -6   4  22        0.25        0.52      9.51 o 
  -5   4  22        2.64        2.46      6.86 o 
  -4   4  22       11.52        8.75      9.22 o 
  -3   4  22        0.02        0.21      3.49 o 
  -2   4  22       16.41        8.33     10.34 o 
  -1   4  22       11.51       14.29      6.01 o 
   0   4  22        1.95        4.09      6.17 o 
   1   4  22       43.16       26.52      6.27 o 
   2   4  22        3.48        2.61      2.36 o 
   3   4  22        0.52       -0.24      6.49 o 
   4   4  22       18.52       14.29      6.57 o 
   5   4  22        1.74        2.68     11.21 o 
  -6   5  22        0.06       16.40     14.29 o 
  -5   5  22        5.68        0.91      9.68 o 
  -4   5  22        3.49       10.69      9.26 o 
  -3   5  22       16.02        6.49      2.68 o 
  -2   5  22       11.86       20.66      6.33 o 
  -1   5  22       10.03        3.33      7.73 o 
   0   5  22        3.96       11.22      4.98 o 
   1   5  22        1.41       -3.57      8.24 o 
   2   5  22        1.58        0.62      4.52 o 
   3   5  22        9.44        5.36      9.02 o 
   4   5  22        4.10        7.29      9.17 o 
  -5   6  22        0.32       -4.99     11.13 o 
  -4   6  22        8.77        9.02      9.33 o 
  -3   6  22       28.23       27.41      8.92 o 
  -2   6  22       22.11       14.16      6.52 o 
  -1   6  22        1.93        5.93      5.25 o 
   0   6  22        0.98        2.94      6.38 o 
   1   6  22        7.20       -0.29      5.50 o 
   2   6  22       11.63        4.85     12.77 o 
   3   6  22        0.17       -5.82     11.20 o 
  -3   7  22       17.28       12.59      8.37 o 
  -2   7  22        0.01       18.97      8.01 o 
  -1   7  22       22.35       22.26      7.44 o 
   0   7  22        0.24       15.40      8.26 o 
   1   7  22        0.84        1.11      7.94 o 
   2   7  22        0.10       13.75     10.56 o 
  -8   1  23        4.56        9.81     17.92 o 
  -7   1  23        3.85       -3.52      8.33 o 
  -6   1  23        1.33        3.60      3.51 o 
  -5   1  23       86.94       80.25      6.46 o 
  -4   1  23       18.07       15.44      4.40 o 
  -3   1  23       33.34       19.00      5.40 o 
  -2   1  23       55.52       63.13      7.67 o 
  -1   1  23        6.49        6.36      4.62 o 
   0   1  23      581.52      636.32     30.57 o 
   1   1  23       82.71       95.89      7.71 o 
   2   1  23        0.43       -1.30      4.78 o 
   3   1  23        0.04        0.65      4.67 o 
   4   1  23       12.48       14.40     14.12 o 
   5   1  23        0.04      -14.62     14.62 o 
   6   1  23       12.86      -13.81     15.05 o 
  -7   2  23        0.00        1.70      7.01 o 
  -6   2  23       18.80       17.63      7.28 o 
  -5   2  23       60.74       31.20      8.34 o 
  -4   2  23        1.58       -2.58      4.03 o 
  -3   2  23      257.63      277.98     11.04 o 
  -2   2  23      401.27      420.20     11.77 o 
  -1   2  23        3.21        2.38      4.95 o 
   0   2  23      289.22      309.07     10.29 o 
   1   2  23       15.37       12.52      5.59 o 
   2   2  23        0.66        3.07      5.34 o 
   3   2  23        0.08        7.34      4.78 o 
   4   2  23        1.76        3.58      4.92 o 
   5   2  23        0.11       -6.18     12.17 o 
  -7   3  23        0.47       -3.27     10.51 o 
  -6   3  23       38.74       25.04      8.12 o 
  -5   3  23        2.99       -1.88      7.30 o 
  -4   3  23       16.68       15.68      6.69 o 
  -3   3  23       18.92       18.09      4.96 o 
  -2   3  23       22.79       21.76      6.29 o 
  -1   3  23       18.83       15.09      5.57 o 
   0   3  23       58.48       64.33      8.00 o 
   1   3  23       72.66       47.46      6.12 o 
   2   3  23      171.32      178.98     11.00 o 
   3   3  23        8.43        3.08      8.31 o 
   4   3  23       21.24       11.44      9.10 o 
   5   3  23        0.62        6.78     17.66 o 
  -6   4  23       10.50       14.76      7.80 o 
  -5   4  23        0.32        9.85      7.12 o 
  -4   4  23        2.51        4.79      7.22 o 
  -3   4  23        0.22       -0.06      4.20 o 
  -2   4  23        0.01        2.04      4.60 o 
  -1   4  23      148.62      143.05      8.13 o 
   0   4  23       27.44       24.59      6.90 o 
   1   4  23        3.86        0.92      5.69 o 
   2   4  23       16.62       17.13      6.96 o 
   3   4  23        5.53        5.57      6.94 o 
   4   4  23       11.72       10.41      7.69 o 
   5   4  23        2.71       17.18     11.94 o 
  -6   5  23        1.37        4.33     11.72 o 
  -5   5  23        2.21       12.65      8.73 o 
  -4   5  23       11.80       18.43      8.20 o 
  -3   5  23       12.64       11.70      5.45 o 
  -2   5  23        3.89       -0.91      5.63 o 
  -1   5  23        6.65        2.85      7.00 o 
   0   5  23        8.41        7.39      7.46 o 
   1   5  23        8.75        5.05      5.61 o 
   2   5  23        5.81       -5.78      8.92 o 
   3   5  23        0.12       -4.65      7.35 o 
   4   5  23        4.61        4.01      9.22 o 
  -5   6  23        4.33       10.79     11.92 o 
  -4   6  23        2.12       -2.89      7.95 o 
  -3   6  23       29.45       35.25      8.66 o 
  -2   6  23        4.36       -4.78      6.87 o 
  -1   6  23        7.95       15.74      7.46 o 
   0   6  23        4.69        3.67      5.59 o 
   1   6  23        0.01       -6.43      6.83 o 
   2   6  23        5.10        6.22      7.90 o 
   3   6  23        1.82        1.29      9.91 o 
  -2   7  23        3.88       -5.75      8.05 o 
  -1   7  23        1.16        7.02      6.11 o 
   0   7  23        0.73       -6.43      6.43 o 
   1   7  23        2.31        4.73      8.23 o 
  -7   0  24       14.99       33.48     22.39 o 
  -6   0  24       42.40       32.16      7.87 o 
  -5   0  24       19.78       11.06      4.71 o 
  -4   0  24       33.53       39.78      6.59 o 
  -3   0  24        0.33       -3.68      4.87 o 
  -2   0  24       35.99       53.27      6.69 o 
  -1   0  24       63.59       54.23      7.24 o 
   0   0  24      126.26      124.78      8.98 o 
   1   0  24       59.09       59.18      6.50 o 
   2   0  24       74.25       56.45     11.25 o 
   3   0  24      121.80      153.84     21.66 o 
   4   0  24      160.95      209.11     42.11 o 
   5   0  24        3.16       45.51     21.17 o 
  -7   1  24        6.28        8.43      9.03 o 
  -6   1  24        1.47        3.60      9.15 o 
  -5   1  24        2.11        5.65      3.28 o 
  -4   1  24      109.84      103.65      6.32 o 
  -3   1  24       23.87       21.97      5.96 o 
  -2   1  24       30.32       21.51      4.33 o 
  -1   1  24        2.28        3.93      4.15 o 
   0   1  24      124.47      151.19      7.83 o 
   1   1  24      202.86      252.30      9.01 o 
   2   1  24        5.30        7.03      6.55 o 
   3   1  24       30.26       30.49     10.38 o 
   4   1  24        1.04       19.91     13.24 o 
   5   1  24        2.52       13.10     12.84 o 
  -7   2  24        2.61        5.32      6.95 o 
  -6   2  24       20.51        9.46      9.66 o 
  -5   2  24        0.53        0.76     10.22 o 
  -4   2  24       11.73       16.80      4.19 o 
  -3   2  24        6.99        6.56      4.46 o 
  -2   2  24       19.74       12.18      5.23 o 
  -1   2  24        2.06        4.69      5.11 o 
   0   2  24       30.70       27.81      5.02 o 
   1   2  24       35.01       33.53      7.50 o 
   2   2  24      118.78      129.93     11.10 o 
   3   2  24        4.41        8.89      8.33 o 
   4   2  24        0.99      -10.29     10.78 o 
   5   2  24       10.61       20.56     12.19 o 
  -7   3  24        4.72       14.78     12.31 o 
  -6   3  24        0.60       -5.69     10.04 o 
  -5   3  24       12.44       11.05      8.27 o 
  -4   3  24        9.33        5.01      6.21 o 
  -3   3  24       11.18       11.10      5.07 o 
  -2   3  24        1.59       -0.68      5.05 o 
  -1   3  24       46.45       36.93      6.56 o 
   0   3  24        0.00       -5.34      5.68 o 
   1   3  24        6.86        6.31      3.93 o 
   2   3  24        1.79        8.00     11.10 o 
   3   3  24        2.05        1.43      7.61 o 
   4   3  24        6.01        9.50      7.83 o 
   5   3  24        6.75       14.06     14.47 o 
  -6   4  24        1.27        7.51      9.21 o 
  -5   4  24       13.17       16.37      9.46 o 
  -4   4  24        1.67        4.05      7.43 o 
  -3   4  24        0.85       -0.70      4.06 o 
  -2   4  24        0.13       14.08      5.41 o 
  -1   4  24       34.49       35.34      6.70 o 
   0   4  24        3.34        2.31      5.77 o 
   1   4  24        2.28        3.76      6.09 o 
   2   4  24        9.52       10.55      8.74 o 
   3   4  24        2.66        2.51      7.49 o 
   4   4  24        2.61        3.48     10.70 o 
  -5   5  24        1.26        7.34     12.61 o 
  -4   5  24        3.47       -1.69      9.15 o 
  -3   5  24        0.95        6.70      6.95 o 
  -2   5  24        2.04        5.22      6.89 o 
  -1   5  24       16.14       28.63      8.38 o 
   0   5  24        0.18        1.91      6.39 o 
   1   5  24        2.47       -2.30      6.01 o 
   2   5  24        1.66        6.23      6.41 o 
   3   5  24        6.97       27.74      8.22 o 
  -4   6  24        1.54        2.31      9.06 o 
  -3   6  24        6.69        4.18      9.70 o 
  -2   6  24        9.42       15.07      8.73 o 
  -1   6  24        7.04        0.63      8.44 o 
   0   6  24       13.18       13.52      6.66 o 
   1   6  24        0.00        1.43      5.98 o 
   2   6  24        6.81       14.68      9.26 o 
  -7   1  25       11.72       14.04     17.17 o 
  -6   1  25        4.67        1.73      7.27 o 
  -5   1  25        0.12       -4.63      4.63 o 
  -4   1  25        0.74       -4.56      4.56 o 
  -3   1  25        5.68        7.35      4.82 o 
  -2   1  25       15.01       19.79      4.90 o 
  -1   1  25        1.35       10.54      6.25 o 
   0   1  25       24.90       34.96      7.37 o 
   1   1  25        0.00        1.73      6.10 o 
   2   1  25       38.86       32.62      7.31 o 
   3   1  25        0.27       -5.01      7.00 o 
   4   1  25       18.65       17.46     11.37 o 
   5   1  25        0.73        4.09     13.26 o 
  -7   2  25        7.58       12.11      9.46 o 
  -6   2  25        6.82        2.21      9.45 o 
  -5   2  25       42.81       72.60     12.93 o 
  -4   2  25       42.00       25.19      5.49 o 
  -3   2  25       32.06       27.69      4.71 o 
  -2   2  25       21.82       26.62      5.26 o 
  -1   2  25        1.39        0.67      4.81 o 
   0   2  25       64.18       69.49      7.63 o 
   1   2  25        0.02        8.06      7.10 o 
   2   2  25       12.75        6.69      6.87 o 
   3   2  25        0.04       -3.06      6.38 o 
   4   2  25        1.32       23.86     17.15 o 
  -6   3  25        0.78       -4.05      7.79 o 
  -5   3  25        0.04        0.78      9.03 o 
  -4   3  25       19.03        8.30      9.81 o 
  -3   3  25        7.79        3.60      4.28 o 
  -2   3  25        1.28        0.01      4.61 o 
  -1   3  25       19.51       18.13      4.97 o 
   0   3  25       16.84       10.05      6.20 o 
   1   3  25       18.16       10.36      8.35 o 
   2   3  25        0.74        1.60      6.08 o 
   3   3  25        0.47        6.60      6.57 o 
   4   3  25       13.99       36.14     11.33 o 
  -5   4  25        2.68        7.91      8.14 o 
  -4   4  25        8.13        2.88      8.99 o 
  -3   4  25       20.92       12.92      4.15 o 
  -2   4  25       13.70       12.93      4.71 o 
  -1   4  25        0.62        1.13      6.36 o 
   0   4  25        0.48       -2.93      7.86 o 
   1   4  25        0.01       -5.10      5.10 o 
   2   4  25        0.02       -1.04      7.96 o 
   3   4  25        8.14       15.46      9.17 o 
  -5   5  25        2.40       20.32      9.34 o 
  -4   5  25        2.10        0.44      8.10 o 
  -3   5  25        1.90       21.23     14.07 o 
  -2   5  25        0.69        1.78      5.12 o 
  -1   5  25        7.68       -1.09      6.52 o 
   0   5  25        0.17        2.45      6.87 o 
   1   5  25        2.96        7.58      8.06 o 
   2   5  25        3.16       -0.30      7.27 o 
  -3   6  25       10.92       -1.27      7.66 o 
  -2   6  25        0.01       -8.43      9.54 o 
  -1   6  25        1.67        0.18      7.70 o 
   0   6  25        5.41        5.36      8.66 o 
   1   6  25        2.27       -5.17      7.39 o 
  -6   0  26       10.47       35.18     11.88 o 
  -5   0  26        0.61        8.95      7.22 o 
  -4   0  26        0.93       -6.00      6.80 o 
  -3   0  26        3.84       -0.20      5.70 o 
  -2   0  26        0.79        2.35      8.19 o 
  -1   0  26       40.89       36.30      8.00 o 
   0   0  26       41.72       45.49      7.51 o 
   1   0  26        9.87        4.74     12.17 o 
   2   0  26      209.56      258.47     40.66 o 
   3   0  26        0.37        7.76     10.87 o 
   4   0  26        3.10      -10.46     20.69 o 
  -6   1  26        1.58        3.25      6.73 o 
  -5   1  26        6.69        7.36      4.93 o 
  -4   1  26        3.09        7.85      4.37 o 
  -3   1  26        0.05        2.04      4.34 o 
  -2   1  26        0.56        2.96      5.01 o 
  -1   1  26        6.08        7.55      6.51 o 
   0   1  26       35.98       30.19      5.57 o 
   1   1  26        0.05        2.02      5.49 o 
   2   1  26       16.67       12.27      5.12 o 
   3   1  26        0.01        2.33     12.88 o 
   4   1  26        6.09       17.39     18.61 o 
  -6   2  26        0.04        1.23      9.34 o 
  -5   2  26        0.00       -2.87     10.30 o 
  -4   2  26        0.30        2.67      3.63 o 
  -3   2  26        8.15        9.53      4.72 o 
  -2   2  26        2.33       10.82      5.93 o 
  -1   2  26        1.17        9.24      5.45 o 
   0   2  26        2.96        4.86      5.34 o 
   1   2  26        7.09        2.42      7.40 o 
   2   2  26        1.48       -2.75      5.83 o 
   3   2  26        5.78       19.43     11.31 o 
   4   2  26        0.49      -13.03     13.03 o 
  -6   3  26        0.56        3.01     10.04 o 
  -5   3  26        3.98        4.55     10.44 o 
  -4   3  26       21.83       13.40      8.35 o 
  -3   3  26       12.99       13.25      6.52 o 
  -2   3  26        9.57        4.16      5.21 o 
  -1   3  26        0.65       10.86      6.48 o 
   0   3  26        0.96       -2.40      4.82 o 
   1   3  26       12.85       21.03     12.64 o 
   2   3  26        0.11       -0.47      9.48 o 
   3   3  26        0.19        2.75      5.47 o 
  -5   4  26        8.10        7.58     10.51 o 
  -4   4  26        2.88        4.57      9.99 o 
  -3   4  26        4.27        4.93     10.05 o 
  -2   4  26        5.04        3.18      5.44 o 
  -1   4  26        0.86       -7.20      8.68 o 
   0   4  26        1.54       -2.34      6.81 o 
   1   4  26        0.74       12.71      8.47 o 
   2   4  26        0.91        0.82      7.57 o 
   3   4  26        4.37        9.27      6.78 o 
  -4   5  26        5.34        6.09      9.81 o 
  -3   5  26        2.26        6.66      9.89 o 
  -2   5  26        1.89        4.97      6.57 o 
  -1   5  26        5.20       17.04      8.71 o 
   0   5  26        0.05        8.02      7.72 o 
   1   5  26       12.15        9.52     10.19 o 
   2   5  26        1.56        9.26      8.04 o 
  -6   1  27        1.14       -7.02      7.91 o 
  -5   1  27        2.39        3.25      6.11 o 
  -4   1  27        3.97       12.10      5.15 o 
  -3   1  27        0.30        6.30      5.58 o 
  -2   1  27        0.16        3.07      5.28 o 
  -1   1  27        0.12        6.07      5.92 o 
   0   1  27        0.02        2.43      6.23 o 
   1   1  27        7.52        9.03      8.13 o 
   2   1  27        0.17        5.65      5.94 o 
   3   1  27        1.00       -1.84     10.57 o 
   4   1  27        0.46        0.36     13.74 o 
  -5   2  27       10.45        6.10      9.64 o 
  -4   2  27        2.77        3.84      3.81 o 
  -3   2  27        3.25       -0.03      4.45 o 
  -2   2  27       22.59       14.45      5.55 o 
  -1   2  27       11.32       12.26      5.59 o 
   0   2  27        4.89        1.84      6.21 o 
   1   2  27       31.61       37.11     10.29 o 
   2   2  27        6.51       11.33      8.17 o 
   3   2  27        1.18       -3.73      9.81 o 
  -5   3  27        0.06        4.74     11.60 o 
  -4   3  27        0.24       -4.67     10.94 o 
  -3   3  27        0.95        1.52      5.27 o 
  -2   3  27        3.54       17.18      8.00 o 
  -1   3  27        0.38        9.18      5.12 o 
   0   3  27        3.05       -0.44      6.69 o 
   1   3  27        1.55        4.08      8.92 o 
   2   3  27        2.93        5.45      8.93 o 
   3   3  27        3.81       18.67     11.68 o 
  -4   4  27        4.95       20.14     12.86 o 
  -3   4  27        0.02       -0.93     16.53 o 
  -2   4  27        0.17        5.99      4.73 o 
  -1   4  27        9.74        1.38      4.93 o 
   0   4  27        0.89       -0.21      5.86 o 
   1   4  27        4.93        7.25      7.87 o 
   2   4  27        0.84       -2.29     12.86 o 
  -2   5  27        3.66        9.33      9.33 o 
  -1   5  27       11.35       18.56      7.65 o 
   0   5  27        2.95        7.52      8.73 o 
  -5   0  28        5.08        8.08      7.57 o 
  -4   0  28        0.26        1.24      7.08 o 
  -3   0  28       25.82        4.58     10.85 o 
  -2   0  28        1.82       10.01      7.78 o 
  -1   0  28        5.44        1.82      7.48 o 
   0   0  28       23.67       30.59     10.14 o 
   1   0  28       49.05       64.34     17.40 o 
   2   0  28       27.93       34.16     11.75 o 
   3   0  28       15.10       34.45     20.16 o 
  -5   1  28        0.33        2.28      5.94 o 
  -4   1  28        1.16        4.07      4.56 o 
  -3   1  28        9.23        5.00      5.27 o 
  -2   1  28        0.31        9.12      6.63 o 
  -1   1  28        0.16        0.93      5.87 o 
   0   1  28        5.12       -1.64      6.95 o 
   1   1  28       26.90       19.73      5.66 o 
   2   1  28       13.00       28.75     11.06 o 
   3   1  28        7.67       13.14     11.29 o 
  -5   2  28        0.58        3.21      8.63 o 
  -4   2  28        5.23        3.34      8.59 o 
  -3   2  28        2.74       -1.46      5.77 o 
  -2   2  28        1.82        4.33      4.73 o 
  -1   2  28       11.33       16.57      5.19 o 
   0   2  28        0.81       -0.44      6.48 o 
   1   2  28        0.30        5.40      5.96 o 
   2   2  28       10.12       16.11      5.81 o 
   3   2  28        0.48       18.68     12.78 o 
  -4   3  28        4.27      -10.17     10.95 o 
  -3   3  28        1.83        2.95      6.27 o 
  -2   3  28       24.98       25.50      6.20 o 
  -1   3  28        0.05        4.72      5.19 o 
   0   3  28        0.57        4.97      6.40 o 
   1   3  28        0.13       -8.54      8.54 o 
   2   3  28        1.59        0.51      6.95 o 
  -3   4  28        0.32        9.04      9.59 o 
  -2   4  28        0.14       -0.56      5.13 o 
  -1   4  28        0.01        1.46      6.08 o 
   0   4  28        4.19       15.58      8.71 o 
   1   4  28        2.48        8.69     11.14 o 
  -4   1  29        0.50        6.56      4.64 o 
  -3   1  29        0.50        2.41      4.62 o 
  -2   1  29        1.76        2.51      6.14 o 
  -1   1  29        0.00        4.04      5.60 o 
   0   1  29        8.99        7.71      6.18 o 
   1   1  29        2.74       18.00      6.68 o 
   2   1  29        5.09        4.13      8.16 o 
  -4   2  29        4.44       -2.97     10.97 o 
  -3   2  29        0.61       -3.49      6.06 o 
  -2   2  29        0.56        0.71      5.20 o 
  -1   2  29       11.11       23.53      6.66 o 
   0   2  29        2.66       -1.19      6.00 o 
   1   2  29        8.57       10.70      6.97 o 
   2   2  29        9.81        9.22     17.26 o 
  -3   3  29        0.39       -0.89      9.26 o 
  -2   3  29        1.26        3.62      6.94 o 
  -1   3  29        0.00        8.80      6.46 o 
   0   3  29        6.60        7.07      7.86 o 
   1   3  29        6.69      -11.05     11.05 o 
  -3   0  30        0.29       -0.40     10.48 o 
  -2   0  30        0.05       -8.78      8.78 o 
  -1   0  30        0.14       -0.47      9.12 o 
   0   0  30        7.27       -6.89     17.64 o 
   1   0  30        4.39        6.75     11.05 o 
  -3   1  30        0.01        2.04      5.47 o 
  -2   1  30        0.06       -3.72      5.90 o 
  -1   1  30        5.95        9.89      7.63 o 
   0   1  30        0.39        7.77      6.74 o 
   1   1  30        8.87       16.75      9.69 o 
  -3   2  30        0.26       -2.49      5.89 o 
  -2   2  30        0.27       -5.22      6.37 o 
  -1   2  30        0.84       -0.09      6.30 o 
   0   2  30        2.00       -1.87      7.39 o 
                                                 
